# Supplementary material for: Tetra­potassium dianti­mony(III) tin(IV) tetra­deca­fluoride
Source: Acta Crystallogr Sect E Struct Rep Online. 2008 May 7;64(Pt 6):i32. doi: 10.1107/S1600536808012865 (PMC2961491; doi:10.1107/S1600536808012865)
Supplement: Supplementary file 1 [file e-64-00i32-sup1.cif]

##############################################################################
###                                                                        ###
###        Electronic paper (Acta Crystallographica Section E)             ###
###                                                                        ###
##############################################################################
#                                                                            #
# This CIF contains the data in a paper accepted for publication in Acta     #
# Crystallographica Section E. It conforms to the requirements of Notes      #
# for Authors for Section E, and has been peer reviewed under the auspices   #
# of the IUCr Commission on Journals.                                        #
#                                                                            #
# Full details of the Crystallographic Information File format               #
# are given in the paper "The Crystallographic Information File (CIF):       #
# a New Standard Archive File for Crystallography" by S. R. Hall, F. H.      #
# Allen and I. D. Brown [Acta Cryst. (1991), A47, 655-685].                  #
#                                                                            #
# The current version of the core CIF dictionary is obtainable from          #
# ftp://ftp.iucr.org/pub/cif_core.dic. The current version number is 2.4.    #
#                                                                            #
# Software is freely available for graphical display of the structure(s) in  #
# this CIF.  For information consult the CIF home page http://www.iucr.org/  #
# cif/home.html                                                              #
#                                                                            #
# This file may be used for bona fide research purposes within the           #
# scientific community so long as proper attribution is given to the journal # 
# article from which it was obtained.                                        #
#                                                                            #
##############################################################################
                                             
data_I
_audit_creation_method     SHELXL-97
_chemical_name_systematic
;
Tetrapotassium diantimony(III) tin(IV) tetradecafluoride
;
_chemical_name_common     ?
_chemical_formula_moiety     'K4 Sb2 SnF14'
_chemical_formula_sum     'F14 K4 Sb2 Sn'
_chemical_formula_iupac     'K4 Sb2 Sn F14'
_chemical_formula_weight     784.59
_chemical_melting_point     ?
_symmetry_cell_setting     triclinic
_symmetry_space_group_name_H-M     'P -1'
_space_group_name_Hall     '-P 1'
loop_
    _symmetry_equiv_pos_as_xyz
    'x, y, z'
    '-x, -y, -z'
_cell_length_a     6.7356(2)
_cell_length_b     7.4704(2)
_cell_length_c     7.6370(2)
_cell_angle_alpha     92.6910(10)
_cell_angle_beta     91.4610(10)
_cell_angle_gamma     115.3230(10)
_cell_volume     346.526(17)
_cell_formula_units_Z     1
_cell_measurement_reflns_used     2472
_cell_measurement_theta_min     3.415
_cell_measurement_theta_max     46.888
_cell_measurement_temperature     298(2)
_exptl_crystal_description     prism
_exptl_crystal_colour     colourless
_exptl_crystal_size_max     0.4
_exptl_crystal_size_mid     0.35
_exptl_crystal_size_min     0.28
_exptl_crystal_density_diffrn     3.760
_exptl_crystal_density_meas     ?
_exptl_crystal_density_method     'not measured'
_exptl_crystal_F_000     354
_exptl_absorpt_coefficient_mu     7.004
_exptl_absorpt_correction_type     gaussian
_exptl_absorpt_process_details     '(XPREP and SADABS; Bruker, 2003)'
_exptl_absorpt_correction_T_min     0.136
_exptl_absorpt_correction_T_max     0.291
_exptl_special_details
;
;
_diffrn_ambient_temperature     298(2)
_diffrn_radiation_type     MoK\a
_diffrn_radiation_wavelength     0.71073
_diffrn_radiation_source     'fine-focus sealed tube'
_diffrn_radiation_monochromator     graphite
_diffrn_measurement_device_type     'Bruker SMART 1000 CCD area-detector'
_diffrn_measurement_method     '\f and \w'
_diffrn_detector_area_resol_mean     8.33
_diffrn_reflns_number     7147
_diffrn_reflns_av_R_equivalents     0.0236
_diffrn_reflns_av_sigmaI/netI     0.0340
_diffrn_reflns_theta_min     3.35
_diffrn_reflns_theta_max     47.00
_diffrn_reflns_theta_full     25.00
_diffrn_measured_fraction_theta_max     0.732
_diffrn_measured_fraction_theta_full     0.983
_diffrn_reflns_limit_h_min     -9
_diffrn_reflns_limit_h_max     13
_diffrn_reflns_limit_k_min     -15
_diffrn_reflns_limit_k_max     9
_diffrn_reflns_limit_l_min     -15
_diffrn_reflns_limit_l_max     11
_diffrn_standards_number     ?
_diffrn_standards_interval_count     ?
_diffrn_standards_interval_time     ?
_diffrn_standards_decay_%     ?
_refine_special_details
;
Refinement of <i>F</i>^2^ against ALL reflections. The weighted <i>R</i>-factor
<i>wR</i> and goodness of fit <i>S</i> are based on <i>F</i>^2^, conventional
<i>R</i>-factors <i>R</i> are based on <i>F</i>, with <i>F</i> set to zero for
negative <i>F</i>^2^. The threshold expression of <i>F</i>^2^ >
\s(<i>F</i>^2^) is used only for calculating <i>R</i>-factors(gt) <i>etc</i>.
and is not relevant to the choice of reflections for refinement.
<i>R</i>-factors based on <i>F</i>^2^ are statistically about twice as large
as those based on <i>F</i>, and <i>R</i>- factors based on ALL data will be
even larger.
;
_reflns_number_total     4635
_reflns_number_gt     4250
_reflns_threshold_expression     I>2\s(I)
_refine_ls_structure_factor_coef     Fsqd
_refine_ls_matrix_type     full
_refine_ls_R_factor_all     0.0402
_refine_ls_R_factor_gt     0.0370
_refine_ls_wR_factor_gt     0.0892
_refine_ls_wR_factor_ref     0.0904
_refine_ls_goodness_of_fit_ref     1.298
_refine_ls_restrained_S_all     1.298
_refine_ls_number_reflns     4635
_refine_ls_number_parameters     98
_refine_ls_number_restraints     0
_refine_ls_hydrogen_treatment     .
_refine_ls_weighting_scheme     calc
_refine_ls_weighting_details
         'calc w=1/[\s^2^(Fo^2^)+(0.0258P)^2^+0.7101P] where P=(Fo^2^+2Fc^2^)/3'
_atom_sites_solution_hydrogens     .
_atom_sites_solution_primary     direct
_atom_sites_solution_secondary     difmap
_refine_ls_shift/su_max     0.003
_refine_ls_shift/su_mean     0.000
_refine_diff_density_max     1.911
_refine_diff_density_min     -3.694
_refine_ls_extinction_method     'SHELXTL (Sheldrick, 2008)'
_refine_ls_extinction_coef     0.0782(13)
_refine_ls_extinction_expression
                                  'Fc^*^=kFc[1+0.001xFc^2^\l^3^/sin(2\q)]^-1/4^'
loop_
    _atom_type_symbol
    _atom_type_description
    _atom_type_scat_dispersion_real
    _atom_type_scat_dispersion_imag
    _atom_type_scat_source
    'F' 'F' 0.0171 0.0103
                         'International Tables Vol C Tables 4.2.6.8 and 6.1.1.4'
    'K' 'K' 0.2009 0.2494
                         'International Tables Vol C Tables 4.2.6.8 and 6.1.1.4'
    'Sn' 'Sn' -0.6537 1.4246
                         'International Tables Vol C Tables 4.2.6.8 and 6.1.1.4'
    'Sb' 'Sb' -0.5866 1.5461
                         'International Tables Vol C Tables 4.2.6.8 and 6.1.1.4'
_computing_data_collection     'SMART (Bruker, 1998)'
_computing_cell_refinement     'SAINT (Bruker, 2003)'
_computing_data_reduction     'SAINT (Bruker, 2003)'
_computing_structure_solution     'SHELXTL (Sheldrick, 2008)'
_computing_structure_refinement     'SHELXTL (Sheldrick, 2008)'
_computing_molecular_graphics     'XP in SHELXTL (Sheldrick, 2008)'
_computing_publication_material     'publCIF (Westrip, 2008)'
loop_
    _atom_site_type_symbol
    _atom_site_label
    _atom_site_fract_x
    _atom_site_fract_y
    _atom_site_fract_z
    _atom_site_U_iso_or_equiv
    _atom_site_adp_type
    _atom_site_calc_flag
    _atom_site_refinement_flags
    _atom_site_occupancy
    _atom_site_disorder_assembly
    _atom_site_disorder_group
    Sb Sb 0.611210(19) 0.191057(16) 0.312309(15) 0.01531(2) Uani d . 1 . .
    Sn Sn 1.0000 0.0000 0.0000 0.01467(3) Uani d S 1 . .
    K K1 0.85162(7) 0.73682(7) 0.41457(6) 0.02301(9) Uani d . 1 . .
    K K2 0.71347(7) 0.44513(8) 0.85599(6) 0.02309(8) Uani d . 1 . .
    F F1 0.5699(2) 0.3363(2) 0.51424(18) 0.0247(3) Uani d . 1 . .
    F F2 0.5990(2) 0.4270(2) 0.18860(19) 0.0237(3) Uani d . 1 . .
    F F3 0.9214(2) 0.3796(2) 0.3294(2) 0.0252(3) Uani d . 1 . .
    F F4 0.7266(2) 0.0671(2) 0.5021(2) 0.0300(3) Uani d . 1 . .
    F F5 1.1417(3) 0.1313(2) 0.22704(19) 0.0297(3) Uani d . 1 . .
    F F6 0.7209(3) -0.1279(3) 0.1151(2) 0.0332(4) Uani d . 1 . .
    F F7 1.0620(3) -0.2265(2) 0.0506(2) 0.0322(3) Uani d . 1 . .
loop_
    _atom_site_aniso_label
    _atom_site_aniso_U_11
    _atom_site_aniso_U_22
    _atom_site_aniso_U_33
    _atom_site_aniso_U_12
    _atom_site_aniso_U_13
    _atom_site_aniso_U_23
    Sb 0.01754(4) 0.01469(4) 0.01477(4) 0.00794(3) 0.00034(3) 0.00109(3)
    Sn 0.01815(5) 0.01411(5) 0.01377(5) 0.00878(4) 0.00109(4) 0.00153(4)
    K1 0.01943(14) 0.02305(16) 0.02459(16) 0.00756(12) -0.00196(13) 0.00015(13)
    K2 0.02202(15) 0.02791(16) 0.02086(15) 0.01186(12) 0.00175(13) 0.00452(13)
    F1 0.0254(5) 0.0286(5) 0.0191(5) 0.0108(4) 0.0045(4) -0.0032(4)
    F2 0.0302(5) 0.0201(4) 0.0233(5) 0.0131(4) -0.0020(5) 0.0048(4)
    F3 0.0174(4) 0.0274(6) 0.0294(6) 0.0079(4) 0.0038(4) 0.0046(5)
    F4 0.0215(5) 0.0312(6) 0.0363(7) 0.0093(5) -0.0031(5) 0.0159(5)
    F5 0.0381(6) 0.0344(6) 0.0195(5) 0.0197(5) -0.0083(5) -0.0074(5)
    F6 0.0254(6) 0.0395(8) 0.0323(7) 0.0105(5) 0.0098(5) 0.0086(6)
    F7 0.0449(7) 0.0240(5) 0.0353(7) 0.0226(5) -0.0084(6) 0.0009(5)
_geom_special_details
;
All e.s.d.'s (except the e.s.d. in the dihedral angle between two l.s. planes)
are estimated using the full covariance matrix. The cell e.s.d.'s are taken
into account individually in the estimation of e.s.d.'s in distances, angles
and torsion angles; correlations between e.s.d.'s in cell parameters are only
used when they are defined by crystal symmetry. An approximate (isotropic)
treatment of cell e.s.d.'s is used for estimating e.s.d.'s involving l.s.
planes.
;
loop_
    _geom_bond_atom_site_label_1
    _geom_bond_atom_site_label_2
    _geom_bond_site_symmetry_2
    _geom_bond_distance
    _geom_bond_publ_flag
    Sb F1 . 1.9380(14) y
    Sb F3 . 1.9539(13) y
    Sb F4 . 2.0609(17) y
    Sb F2 . 2.0696(15) y
    Sb F4 2_656 2.7516(15) y
    Sb F5 1_455 3.0471(18) y
    Sb F6 . 3.117(2) y
    Sb F7 2_755 3.5325(19) n
    Sb K1 . 3.7207(5) n
    Sb F6 2_655 3.8032(18) n
    Sb F5 . 3.8531(19) n
    Sb F1 2_656 3.9018(16) n
    Sb K1 2_766 3.9464(5) n
    Sb K2 1_554 3.9808(5) n
    Sb Sb 2_656 3.9925(2) n
    Sn F5 . 1.9581(14) y
    Sn F5 2_755 1.9581(14) y
    Sn F7 2_755 1.9611(17) y
    Sn F7 . 1.9611(17) y
    Sn F6 2_755 1.9611(16) y
    Sn F6 . 1.9611(16) y
    Sn K1 2_765 3.7354(5) n
    Sn K1 1_545 3.7354(5) n
    Sn K2 1_544 3.8388(5) n
    Sn K2 2_766 3.8388(5) n
    Sb Sn . 4.21660(15) n
    Sn Sb 2_755 4.21661(15) n
    Sn Sb 2_655 4.33908(16) n
    Sn Sb 1_655 4.33908(16) n
    K1 F4 2_766 2.6235(16) y
    K1 F2 . 2.7086(14) y
    K1 F1 2_666 2.7268(16) y
    K1 F6 1_565 2.811(2) y
    K1 F3 2_766 2.8390(18) y
    K1 F5 2_766 2.8578(16) y
    K1 F1 . 2.9262(15) y
    K1 F3 . 2.9485(18) y
    K1 F4 1_565 2.982(2) y
    K1 F7 1_565 3.122(2) y
    K1 F5 1_565 3.1882(17) n
    K1 K1 2_776 3.7178(9) n
    K1 Sn 1_565 3.7354(5) n
    K1 K2 2_666 3.9388(7) n
    K1 Sb 2_766 3.9464(5) n
    K1 Sb 2_666 4.0028(5) n
    K1 K2 . 4.0117(7) n
    K1 K2 2_766 4.2602(8) n
    K1 Sb 1_565 4.4308(6) n
    K2 F2 1_556 2.6662(15) y
    K2 F2 2_666 2.6777(18) y
    K2 F3 2_766 2.7136(15) y
    K2 F1 . 2.7216(15) y
    K2 F7 2_756 2.7620(19) y
    K2 F7 1_566 2.8795(17) y
    K2 F6 2_656 2.8943(16) y
    K2 F5 2_766 2.9912(18) y
    K2 F6 1_566 3.655(2) n
    K2 Sn 1_566 3.8388(5) n
    K2 F4 . 3.847(2) n
    K2 K1 2_666 3.9388(7) n
    K2 F3 1_556 3.9710(17) n
    K2 Sb 1_556 3.9808(5) n
    K2 K2 2_667 3.9938(10) n
    K2 K2 2_767 4.1352(10) n
    K2 F1 2_666 4.1386(18) n
    K2 K1 2_766 4.2602(8) n
    K2 Sb 2_666 4.3692(6) n
    F1 K1 2_666 2.7268(16) n
    F1 Sb 2_656 3.9018(16) n
    F1 K2 2_666 4.1386(18) n
    F1 Sb 2_666 4.3632(17) n
    F2 K2 1_554 2.6662(15) n
    F2 K2 2_666 2.6777(18) n
    F3 K2 2_766 2.7136(14) n
    F3 K1 2_766 2.8390(18) n
    F3 K2 1_554 3.9710(17) n
    F3 Sb 2_766 4.2172(14) n
    F4 K1 2_766 2.6235(15) n
    F4 Sb 2_656 2.7516(15) n
    F4 K1 1_545 2.982(2) n
    F5 K1 2_766 2.8578(16) n
    F5 K2 2_766 2.9912(18) n
    F5 Sb 1_655 3.0471(18) n
    F5 K1 1_545 3.1882(17) n
    F5 Sb 2_756 4.9869(18) n
    F6 K1 1_545 2.811(2) n
    F6 K2 2_656 2.8943(16) n
    F6 K2 1_544 3.655(2) n
    F6 Sb 2_655 3.8032(18) n
    F6 Sb 2_656 4.9129(17) n
    F6 Sb 1_545 5.124(2) n
    F7 K2 2_756 2.7620(19) n
    F7 K2 1_544 2.8795(16) n
    F7 K1 1_545 3.1222(19) n
    F7 Sb 2_755 3.5325(19) n
    F7 Sb 1_655 4.0712(16) n
    F7 Sb 1_545 4.6870(16) n
loop_
    _geom_angle_atom_site_label_1
    _geom_angle_atom_site_label_2
    _geom_angle_atom_site_label_3
    _geom_angle_site_symmetry_1
    _geom_angle_site_symmetry_3
    _geom_angle
    _geom_angle_publ_flag
    F1 Sb F3 . . 87.64(6) n
    F1 Sb F4 . . 82.57(7) n
    F3 Sb F4 . . 80.01(6) n
    F1 Sb F2 . . 80.77(6) n
    F3 Sb F2 . . 79.13(6) n
    F4 Sb F2 . . 153.71(6) n
    F1 Sb F4 . 2_656 71.19(6) n
    F3 Sb F4 . 2_656 143.84(6) n
    F4 Sb F4 . 2_656 68.69(6) n
    F2 Sb F4 . 2_656 123.67(6) n
    F1 Sb F5 . 1_455 80.34(5) n
    F3 Sb F5 . 1_455 145.85(6) n
    F4 Sb F5 . 1_455 129.10(5) n
    F2 Sb F5 . 1_455 67.49(5) n
    F4 Sb F5 2_656 1_455 60.42(5) n
    F1 Sb F6 . . 156.26(6) n
    F3 Sb F6 . . 91.23(6) n
    F4 Sb F6 . . 73.89(6) n
    F2 Sb F6 . . 122.29(5) n
    F4 Sb F6 2_656 . 96.84(5) n
    F5 Sb F6 1_455 . 112.19(4) n
    F1 Sb F7 . 2_755 144.50(5) n
    F3 Sb F7 . 2_755 60.78(5) n
    F4 Sb F7 . 2_755 105.41(6) n
    F2 Sb F7 . 2_755 77.82(5) n
    F4 Sb F7 2_656 2_755 144.19(5) n
    F5 Sb F7 1_455 2_755 116.08(4) n
    F6 Sb F7 . 2_755 49.35(4) n
    F1 Sb K1 . . 51.20(4) n
    F3 Sb K1 . . 51.92(5) n
    F4 Sb K1 . . 108.38(5) n
    F2 Sb K1 . . 45.52(4) n
    F4 Sb K1 2_656 . 121.51(4) n
    F5 Sb K1 1_455 . 97.07(3) n
    F6 Sb K1 . . 140.19(3) n
    F7 Sb K1 2_755 . 94.15(3) n
    F1 Sb F6 . 2_655 119.92(6) n
    F3 Sb F6 . 2_655 118.94(5) n
    F4 Sb F6 . 2_655 149.10(6) n
    F2 Sb F6 . 2_655 56.92(5) n
    F4 Sb F6 2_656 2_655 97.15(4) n
    F5 Sb F6 1_455 2_655 46.60(4) n
    F6 Sb F6 . 2_655 81.11(5) n
    F7 Sb F6 2_755 2_655 69.52(4) n
    K1 Sb F6 . 2_655 102.43(3) n
    F1 Sb F5 . . 124.91(5) n
    F3 Sb F5 . . 47.69(6) n
    F4 Sb F5 . . 62.29(5) n
    F2 Sb F5 . . 112.55(5) n
    F4 Sb F5 2_656 . 123.65(5) n
    F5 Sb F5 1_455 . 154.74(5) n
    F6 Sb F5 . . 44.86(4) n
    F7 Sb F5 2_755 . 43.91(4) n
    K1 Sb F5 . . 99.51(3) n
    F6 Sb F5 2_655 . 110.73(4) n
    F1 Sb F1 . 2_656 101.60(5) n
    F3 Sb F1 . 2_656 119.88(6) n
    F4 Sb F1 . 2_656 43.93(5) n
    F2 Sb F1 . 2_656 160.78(5) n
    F4 Sb F1 2_656 2_656 42.52(5) n
    F5 Sb F1 1_455 2_656 93.92(4) n
    F6 Sb F1 . 2_656 58.86(4) n
    F7 Sb F1 2_755 2_656 107.93(3) n
    K1 Sb F1 . 2_656 147.81(2) n
    F6 Sb F1 2_655 2_656 107.05(3) n
    F5 Sb F1 . 2_656 82.00(3) n
    F1 Sb K1 . 2_766 83.19(5) n
    F3 Sb K1 . 2_766 42.71(5) n
    F4 Sb K1 . 2_766 37.30(4) n
    F2 Sb K1 . 2_766 120.02(4) n
    F4 Sb K1 2_656 2_766 104.20(4) n
    F5 Sb K1 1_455 2_766 160.47(3) n
    F6 Sb K1 . 2_766 79.99(3) n
    F7 Sb K1 2_755 2_766 83.45(3) n
    K1 Sb K1 . 2_766 80.495(13) n
    F6 Sb K1 2_655 2_766 152.92(3) n
    F5 Sb K1 . 2_766 42.97(2) n
    F1 Sb K1 2_656 2_766 79.15(2) n
    F1 Sb K2 . 1_554 117.92(5) n
    F3 Sb K2 . 1_554 75.50(5) n
    F4 Sb K2 . 1_554 146.86(5) n
    F2 Sb K2 . 1_554 37.79(4) n
    F4 Sb K2 2_656 1_554 140.23(4) n
    F5 Sb K2 1_455 1_554 82.15(3) n
    F6 Sb K2 . 1_554 84.58(3) n
    F7 Sb K2 2_755 1_554 42.62(3) n
    K1 Sb K2 . 1_554 72.944(11) n
    F6 Sb K2 2_655 1_554 43.58(2) n
    F5 Sb K2 . 1_554 84.66(3) n
    F1 Sb K2 2_656 1_554 138.75(2) n
    K1 Sb K2 2_766 1_554 115.096(10) n
    F1 Sb Sb . 2_656 73.20(5) n
    F3 Sb Sb . 2_656 117.83(5) n
    F4 Sb Sb . 2_656 39.94(4) n
    F2 Sb Sb . 2_656 147.66(4) n
    F4 Sb Sb 2_656 2_656 28.74(4) n
    F5 Sb Sb 1_455 2_656 89.16(3) n
    F6 Sb Sb . 2_656 86.50(3) n
    F7 Sb Sb 2_755 2_656 134.11(3) n
    K1 Sb Sb . 2_656 121.530(9) n
    F6 Sb Sb 2_655 2_656 121.92(2) n
    F5 Sb Sb . 2_656 98.15(3) n
    F1 Sb Sb 2_656 2_656 28.39(2) n
    K1 Sb Sb 2_766 2_656 76.021(8) n
    K2 Sb Sb 1_554 2_656 164.150(8) n
    F5 Sn F5 . 2_755 180.00(5) n
    F5 Sn F7 . 2_755 90.26(7) n
    F5 Sn F7 2_755 2_755 89.74(7) n
    F5 Sn F7 . . 89.74(7) n
    F5 Sn F7 2_755 . 90.26(7) n
    F7 Sn F7 2_755 . 180.00(14) n
    F5 Sn F6 . 2_755 91.07(7) n
    F5 Sn F6 2_755 2_755 88.93(7) n
    F7 Sn F6 2_755 2_755 88.84(8) n
    F7 Sn F6 . 2_755 91.16(8) n
    F5 Sn F6 . . 88.93(7) n
    F5 Sn F6 2_755 . 91.07(7) n
    F7 Sn F6 2_755 . 91.16(8) n
    F7 Sn F6 . . 88.84(8) n
    F6 Sn F6 2_755 . 180.00(16) n
    F5 Sn K1 . 2_765 121.41(5) n
    F5 Sn K1 2_755 2_765 58.59(5) n
    F7 Sn K1 2_755 2_765 56.67(6) n
    F7 Sn K1 . 2_765 123.33(6) n
    F6 Sn K1 2_755 2_765 47.50(6) n
    F6 Sn K1 . 2_765 132.50(6) n
    F5 Sn K1 . 1_545 58.59(5) n
    F5 Sn K1 2_755 1_545 121.41(5) n
    F7 Sn K1 2_755 1_545 123.33(6) n
    F7 Sn K1 . 1_545 56.67(6) n
    F6 Sn K1 2_755 1_545 132.50(6) n
    F6 Sn K1 . 1_545 47.50(6) n
    K1 Sn K1 2_765 1_545 180.000(14) n
    F5 Sn K2 . 1_544 129.80(5) n
    F5 Sn K2 2_755 1_544 50.20(5) n
    F7 Sn K2 2_755 1_544 133.12(5) n
    F7 Sn K2 . 1_544 46.88(5) n
    F6 Sn K2 2_755 1_544 110.30(6) n
    F6 Sn K2 . 1_544 69.70(6) n
    K1 Sn K2 2_765 1_544 105.549(10) n
    K1 Sn K2 1_545 1_544 74.451(10) n
    F5 Sn K2 . 2_766 50.20(5) n
    F5 Sn K2 2_755 2_766 129.80(5) n
    F7 Sn K2 2_755 2_766 46.88(5) n
    F7 Sn K2 . 2_766 133.12(5) n
    F6 Sn K2 2_755 2_766 69.70(6) n
    F6 Sn K2 . 2_766 110.30(6) n
    K1 Sn K2 2_765 2_766 74.451(10) n
    K1 Sn K2 1_545 2_766 105.549(10) n
    K2 Sn K2 1_544 2_766 180.000(9) n
    F5 Sn Sb . . 65.81(5) n
    F5 Sn Sb 2_755 . 114.19(5) n
    F7 Sn Sb 2_755 . 56.42(6) n
    F7 Sn Sb . . 123.58(6) n
    F6 Sn Sb 2_755 . 136.06(6) n
    F6 Sn Sb . . 43.94(6) n
    K1 Sn Sb 2_765 . 112.591(9) n
    K1 Sn Sb 1_545 . 67.409(9) n
    K2 Sn Sb 1_544 . 113.168(8) n
    K2 Sn Sb 2_766 . 66.832(8) n
    F5 Sn Sb . 2_755 114.19(5) n
    F5 Sn Sb 2_755 2_755 65.81(5) n
    F7 Sn Sb 2_755 2_755 123.58(6) n
    F7 Sn Sb . 2_755 56.42(6) n
    F6 Sn Sb 2_755 2_755 43.94(6) n
    F6 Sn Sb . 2_755 136.06(6) n
    K1 Sn Sb 2_765 2_755 67.409(9) n
    K1 Sn Sb 1_545 2_755 112.591(9) n
    K2 Sn Sb 1_544 2_755 66.832(8) n
    K2 Sn Sb 2_766 2_755 113.168(8) n
    Sb Sn Sb . 2_755 180.0 n
    F4 K1 F2 2_766 . 135.92(6) n
    F4 K1 F1 2_766 2_666 148.39(5) n
    F2 K1 F1 . 2_666 75.39(5) n
    F4 K1 F6 2_766 1_565 112.69(5) n
    F2 K1 F6 . 1_565 69.51(5) n
    F1 K1 F6 2_666 1_565 78.81(5) n
    F4 K1 F3 2_766 2_766 56.26(5) n
    F2 K1 F3 . 2_766 111.27(5) n
    F1 K1 F3 2_666 2_766 115.30(5) n
    F6 K1 F3 1_565 2_766 165.82(5) n
    F4 K1 F5 2_766 2_766 77.12(5) n
    F2 K1 F5 . 2_766 138.76(5) n
    F1 K1 F5 2_666 2_766 73.05(5) n
    F6 K1 F5 1_565 2_766 127.69(6) n
    F3 K1 F5 2_766 2_766 61.68(5) n
    F4 K1 F1 2_766 . 125.45(5) n
    F2 K1 F1 . . 54.76(4) n
    F1 K1 F1 2_666 . 63.69(6) n
    F6 K1 F1 1_565 . 117.92(5) n
    F3 K1 F1 2_766 . 70.23(4) n
    F5 K1 F1 2_766 . 87.34(4) n
    F4 K1 F3 2_766 . 89.08(5) n
    F2 K1 F3 . . 53.71(5) n
    F1 K1 F3 2_666 . 114.74(4) n
    F6 K1 F3 1_565 . 111.78(5) n
    F3 K1 F3 2_766 . 62.17(5) n
    F5 K1 F3 2_766 . 119.86(5) n
    F1 K1 F3 . . 54.61(4) n
    F4 K1 F4 2_766 1_565 97.18(5) n
    F2 K1 F4 . 1_565 121.36(5) n
    F1 K1 F4 2_666 1_565 58.73(4) n
    F6 K1 F4 1_565 1_565 67.58(5) n
    F3 K1 F4 2_766 1_565 120.01(5) n
    F5 K1 F4 2_766 1_565 60.16(5) n
    F1 K1 F4 . 1_565 119.49(5) n
    F3 K1 F4 . 1_565 173.45(4) n
    F4 K1 F7 2_766 1_565 77.31(5) n
    F2 K1 F7 . 1_565 69.12(4) n
    F1 K1 F7 2_666 1_565 128.67(5) n
    F6 K1 F7 1_565 1_565 54.82(5) n
    F3 K1 F7 2_766 1_565 111.57(5) n
    F5 K1 F7 2_766 1_565 152.00(5) n
    F1 K1 F7 . 1_565 117.02(4) n
    F3 K1 F7 . 1_565 70.83(4) n
    F4 K1 F7 1_565 1_565 112.37(5) n
    F4 K1 F5 2_766 1_565 59.59(5) n
    F2 K1 F5 . 1_565 113.82(4) n
    F1 K1 F5 2_666 1_565 118.46(5) n
    F6 K1 F5 1_565 1_565 54.02(4) n
    F3 K1 F5 2_766 1_565 115.85(4) n
    F5 K1 F5 2_766 1_565 104.33(4) n
    F1 K1 F5 . 1_565 168.30(4) n
    F3 K1 F5 . 1_565 118.02(5) n
    F4 K1 F5 1_565 1_565 67.26(5) n
    F7 K1 F5 1_565 1_565 51.96(4) n
    F4 K1 K1 2_766 2_776 52.74(4) n
    F2 K1 K1 . 2_776 157.57(4) n
    F1 K1 K1 2_666 2_776 100.64(4) n
    F6 K1 K1 1_565 2_776 88.06(4) n
    F3 K1 K1 2_766 2_776 90.53(3) n
    F5 K1 K1 2_766 2_776 56.19(4) n
    F1 K1 K1 . 2_776 143.52(4) n
    F3 K1 K1 . 2_776 141.78(4) n
    F4 K1 K1 1_565 2_776 44.44(3) n
    F7 K1 K1 1_565 2_776 98.64(3) n
    F5 K1 K1 1_565 2_776 48.14(3) n
    F4 K1 Sb 2_766 . 119.75(5) n
    F2 K1 Sb . . 33.04(3) n
    F1 K1 Sb 2_666 . 83.66(3) n
    F6 K1 Sb 1_565 . 102.46(4) n
    F3 K1 Sb 2_766 . 78.76(3) n
    F5 K1 Sb 2_766 . 116.80(4) n
    F1 K1 Sb . . 31.07(3) n
    F3 K1 Sb . . 31.44(3) n
    F4 K1 Sb 1_565 . 142.03(3) n
    F7 K1 Sb 1_565 . 85.99(3) n
    F5 K1 Sb 1_565 . 137.87(3) n
    K1 K1 Sb 2_776 . 169.27(2) n
    F4 K1 Sn 2_766 1_565 83.78(4) n
    F2 K1 Sn . 1_565 82.30(3) n
    F1 K1 Sn 2_666 1_565 109.42(4) n
    F6 K1 Sn 1_565 1_565 30.96(3) n
    F3 K1 Sn 2_766 1_565 135.18(3) n
    F5 K1 Sn 2_766 1_565 133.25(4) n
    F1 K1 Sn . 1_565 137.06(3) n
    F3 K1 Sn . 1_565 101.81(3) n
    F4 K1 Sn 1_565 1_565 80.88(3) n
    F7 K1 Sn 1_565 1_565 31.65(3) n
    F5 K1 Sn 1_565 1_565 31.61(3) n
    K1 K1 Sn 2_776 1_565 78.252(16) n
    Sb K1 Sn . 1_565 109.774(12) n
    F4 K1 K2 2_766 2_666 159.66(4) n
    F2 K1 K2 . 2_666 42.70(4) n
    F1 K1 K2 2_666 2_666 43.65(3) n
    F6 K1 K2 1_565 2_666 47.22(3) n
    F3 K1 K2 2_766 2_666 142.68(3) n
    F5 K1 K2 2_766 2_666 116.36(4) n
    F1 K1 K2 . 2_666 72.46(3) n
    F3 K1 K2 . 2_666 96.07(3) n
    F4 K1 K2 1_565 2_666 78.71(3) n
    F7 K1 K2 1_565 2_666 85.80(4) n
    F5 K1 K2 1_565 2_666 100.98(3) n
    K1 K1 K2 2_776 2_666 120.30(2) n
    Sb K1 K2 . 2_666 69.495(11) n
    Sn K1 K2 1_565 2_666 75.912(12) n
    F4 K1 Sb 2_766 2_766 28.43(4) n
    F2 K1 Sb . 2_766 127.52(4) n
    F1 K1 Sb 2_666 2_766 136.40(3) n
    F6 K1 Sb 1_565 2_766 140.46(3) n
    F3 K1 Sb 2_766 2_766 27.83(3) n
    F5 K1 Sb 2_766 2_766 66.77(4) n
    F1 K1 Sb . 2_766 97.55(3) n
    F3 K1 Sb . 2_766 73.82(3) n
    F4 K1 Sb 1_565 2_766 111.02(3) n
    F7 K1 Sb 1_565 2_766 94.88(4) n
    F5 K1 Sb 1_565 2_766 88.02(3) n
    K1 K1 Sb 2_776 2_766 70.564(14) n
    Sb K1 Sb . 2_766 99.505(13) n
    Sn K1 Sb 1_565 2_766 110.137(11) n
    K2 K1 Sb 2_666 2_766 168.929(17) n
    F4 K1 Sb 2_766 2_666 122.89(4) n
    F2 K1 Sb . 2_666 100.69(4) n
    F1 K1 Sb 2_666 2_666 25.51(3) n
    F6 K1 Sb 1_565 2_666 90.54(4) n
    F3 K1 Sb 2_766 2_666 103.00(3) n
    F5 K1 Sb 2_766 2_666 49.35(4) n
    F1 K1 Sb . 2_666 76.30(3) n
    F3 K1 Sb . 2_666 130.90(3) n
    F4 K1 Sb 1_565 2_666 43.41(3) n
    F7 K1 Sb 1_565 2_666 145.36(4) n
    F5 K1 Sb 1_565 2_666 110.56(4) n
    K1 K1 Sb 2_776 2_666 78.484(17) n
    Sb K1 Sb . 2_666 103.188(10) n
    Sn K1 Sb 1_565 2_666 116.563(15) n
    K2 K1 Sb 2_666 2_666 67.191(11) n
    Sb K1 Sb 2_766 2_666 115.843(12) n
    F4 K1 K2 2_766 . 94.67(4) n
    F2 K1 K2 . . 97.42(3) n
    F1 K1 K2 2_666 . 72.99(4) n
    F6 K1 K2 1_565 . 151.21(4) n
    F3 K1 K2 2_766 . 42.51(3) n
    F5 K1 K2 2_766 . 48.10(4) n
    F1 K1 K2 . . 42.72(3) n
    F3 K1 K2 . . 76.00(3) n
    F4 K1 K2 1_565 . 101.45(4) n
    F7 K1 K2 1_565 . 145.89(4) n
    F5 K1 K2 1_565 . 148.35(3) n
    K1 K1 K2 2_776 . 102.511(19) n
    Sb K1 K2 . . 69.152(11) n
    Sn K1 K2 1_565 . 177.363(18) n
    K2 K1 K2 2_666 . 105.673(13) n
    Sb K1 K2 2_766 . 67.947(11) n
    Sb K1 K2 2_666 . 66.072(11) n
    F4 K1 K2 2_766 2_766 62.75(4) n
    F2 K1 K2 . 2_766 73.17(4) n
    F1 K1 K2 2_666 2_766 148.20(3) n
    F6 K1 K2 1_565 2_766 94.45(4) n
    F3 K1 K2 2_766 2_766 72.82(3) n
    F5 K1 K2 2_766 2_766 131.10(4) n
    F1 K1 K2 . 2_766 93.76(3) n
    F3 K1 K2 . 2_766 39.16(3) n
    F4 K1 K2 1_565 2_766 146.51(3) n
    F7 K1 K2 1_565 2_766 40.37(4) n
    F5 K1 K2 1_565 2_766 79.29(4) n
    K1 K1 K2 2_776 2_766 110.234(19) n
    Sb K1 K2 . 2_766 67.341(11) n
    Sn K1 K2 1_565 2_766 70.956(11) n
    K2 K1 K2 2_666 2_766 110.414(15) n
    Sb K1 K2 2_766 2_766 64.623(11) n
    Sb K1 K2 2_666 2_766 170.056(15) n
    K2 K1 K2 . 2_766 106.442(15) n
    F4 K1 Sb 2_766 1_565 105.98(4) n
    F2 K1 Sb . 1_565 103.48(4) n
    F1 K1 Sb 2_666 1_565 60.65(4) n
    F6 K1 Sb 1_565 1_565 44.34(4) n
    F3 K1 Sb 2_766 1_565 142.69(4) n
    F5 K1 Sb 2_766 1_565 83.36(4) n
    F1 K1 Sb . 1_565 123.89(4) n
    F3 K1 Sb . 1_565 155.13(3) n
    F4 K1 Sb 1_565 1_565 23.27(3) n
    F7 K1 Sb 1_565 1_565 92.88(4) n
    F5 K1 Sb 1_565 1_565 58.05(4) n
    K1 K1 Sb 2_776 1_565 57.132(15) n
    Sb K1 Sb . 1_565 132.635(13) n
    Sn K1 Sb 1_565 1_565 61.479(8) n
    K2 K1 Sb 2_666 1_565 63.210(12) n
    Sb K1 Sb 2_766 1_565 127.696(11) n
    Sb K1 Sb 2_666 1_565 56.236(8) n
    K2 K1 Sb . 1_565 121.076(15) n
    K2 K1 Sb 2_766 1_565 132.216(14) n
    F2 K2 F2 1_556 2_666 83.28(5) n
    F2 K2 F3 1_556 2_766 138.86(5) n
    F2 K2 F3 2_666 2_766 116.46(5) n
    F2 K2 F1 1_556 . 145.86(5) n
    F2 K2 F1 2_666 . 75.98(5) n
    F3 K2 F1 2_766 . 75.22(4) n
    F2 K2 F7 1_556 2_756 85.87(5) n
    F2 K2 F7 2_666 2_756 163.17(5) n
    F3 K2 F7 2_766 2_756 80.02(5) n
    F1 K2 F7 . 2_756 107.02(6) n
    F2 K2 F7 1_556 1_566 73.56(5) n
    F2 K2 F7 2_666 1_566 103.37(5) n
    F3 K2 F7 2_766 1_566 67.03(5) n
    F1 K2 F7 . 1_566 137.34(5) n
    F7 K2 F7 2_756 1_566 85.75(5) n
    F2 K2 F6 1_556 2_656 69.80(5) n
    F2 K2 F6 2_666 2_656 68.66(5) n
    F3 K2 F6 2_766 2_656 149.54(5) n
    F1 K2 F6 . 2_656 77.45(5) n
    F7 K2 F6 2_756 2_656 95.51(6) n
    F7 K2 F6 1_566 2_656 143.13(5) n
    F2 K2 F5 1_556 2_766 105.63(5) n
    F2 K2 F5 2_666 2_766 62.58(5) n
    F3 K2 F5 2_766 2_766 61.36(5) n
    F1 K2 F5 . 2_766 88.59(5) n
    F7 K2 F5 2_756 2_766 133.22(5) n
    F7 K2 F5 1_566 2_766 56.44(5) n
    F6 K2 F5 2_656 2_766 131.19(6) n
    F2 K2 F6 1_556 1_566 57.19(4) n
    F2 K2 F6 2_666 1_566 58.00(4) n
    F3 K2 F6 2_766 1_566 101.14(4) n
    F1 K2 F6 . 1_566 126.75(5) n
    F7 K2 F6 2_756 1_566 124.94(5) n
    F7 K2 F6 1_566 1_566 47.89(5) n
    F6 K2 F6 2_656 1_566 105.87(4) n
    F5 K2 F6 2_766 1_566 48.52(4) n
    F2 K2 Sn 1_556 1_566 80.82(3) n
    F2 K2 Sn 2_666 1_566 75.59(3) n
    F3 K2 Sn 2_766 1_566 71.04(4) n
    F1 K2 Sn . 1_566 118.69(4) n
    F7 K2 Sn 2_756 1_566 115.30(4) n
    F7 K2 Sn 1_566 1_566 29.81(4) n
    F6 K2 Sn 2_656 1_566 135.57(4) n
    F5 K2 Sn 2_766 1_566 30.19(3) n
    F6 K2 Sn 1_566 1_566 30.21(2) n
    F2 K2 F4 1_556 . 134.72(4) n
    F2 K2 F4 2_666 . 116.59(4) n
    F3 K2 F4 2_766 . 70.89(4) n
    F1 K2 F4 . . 43.32(5) n
    F7 K2 F4 2_756 . 63.76(5) n
    F7 K2 F4 1_566 . 131.42(5) n
    F6 K2 F4 2_656 . 80.07(5) n
    F5 K2 F4 2_766 . 119.65(4) n
    F6 K2 F4 1_566 . 167.89(4) n
    Sn K2 F4 1_566 . 141.35(3) n
    F2 K2 K1 1_556 2_666 103.45(4) n
    F2 K2 K1 2_666 2_666 43.32(3) n
    F3 K2 K1 2_766 2_666 115.64(4) n
    F1 K2 K1 . 2_666 43.76(3) n
    F7 K2 K1 2_756 2_666 128.37(4) n
    F7 K2 K1 1_566 2_666 145.82(4) n
    F6 K2 K1 2_656 2_666 45.47(4) n
    F5 K2 K1 2_766 2_666 93.55(3) n
    F6 K2 K1 1_566 2_666 101.07(3) n
    Sn K2 K1 1_566 2_666 116.309(16) n
    F4 K2 K1 . 2_666 75.33(3) n
    F2 K2 F3 1_556 1_556 39.66(4) n
    F2 K2 F3 2_666 1_556 121.93(4) n
    F3 K2 F3 2_766 1_556 106.25(4) n
    F1 K2 F3 . 1_556 155.67(5) n
    F7 K2 F3 2_756 1_556 50.88(5) n
    F7 K2 F3 1_566 1_556 59.33(4) n
    F6 K2 F3 2_656 1_556 93.31(4) n
    F5 K2 F3 2_766 1_556 113.77(4) n
    F6 K2 F3 1_566 1_556 77.30(4) n
    Sn K2 F3 1_566 1_556 83.69(2) n
    F4 K2 F3 . 1_556 113.32(4) n
    K1 K2 F3 2_666 1_556 137.39(2) n
    F2 K2 Sb 1_556 1_556 28.40(3) n
    F2 K2 Sb 2_666 1_556 106.25(3) n
    F3 K2 Sb 2_766 1_556 132.62(4) n
    F1 K2 Sb . 1_556 137.36(3) n
    F7 K2 Sb 2_756 1_556 59.99(4) n
    F7 K2 Sb 1_566 1_556 84.57(4) n
    F6 K2 Sb 2_656 1_556 64.94(4) n
    F5 K2 Sb 2_766 1_556 131.15(3) n
    F6 K2 Sb 1_566 1_556 84.19(3) n
    Sn K2 Sb 1_566 1_556 102.504(11) n
    F4 K2 Sb . 1_556 107.92(3) n
    K1 K2 Sb 2_666 1_556 109.172(12) n
    F3 K2 Sb 1_556 1_556 28.449(19) n
    F2 K2 K2 1_556 2_667 41.75(4) n
    F2 K2 K2 2_666 2_667 41.53(3) n
    F3 K2 K2 2_766 2_667 143.27(4) n
    F1 K2 K2 . 2_667 112.96(4) n
    F7 K2 K2 2_756 2_667 126.42(4) n
    F7 K2 K2 1_566 2_667 88.06(4) n
    F6 K2 K2 2_656 2_667 61.68(4) n
    F5 K2 K2 2_766 2_667 82.59(4) n
    F6 K2 K2 1_566 2_667 44.19(3) n
    Sn K2 K2 1_566 2_667 74.136(15) n
    F4 K2 K2 . 2_667 140.33(3) n
    K1 K2 K2 2_666 2_667 70.576(15) n
    F3 K2 K2 1_556 2_667 80.83(3) n
    Sb K2 K2 1_556 2_667 66.445(12) n
    F2 K2 K1 1_556 . 149.45(4) n
    F2 K2 K1 2_666 . 74.53(3) n
    F3 K2 K1 2_766 . 44.99(4) n
    F1 K2 K1 . . 46.84(3) n
    F7 K2 K1 2_756 . 119.96(4) n
    F7 K2 K1 1_566 . 91.21(4) n
    F6 K2 K1 2_656 . 118.92(4) n
    F5 K2 K1 2_766 . 45.32(3) n
    F6 K2 K1 1_566 . 92.86(3) n
    Sn K2 K1 1_566 . 73.573(11) n
    F4 K2 K1 . . 75.05(3) n
    K1 K2 K1 2_666 . 74.327(13) n
    F3 K2 K1 1_556 . 147.77(2) n
    Sb K2 K1 1_556 . 175.774(15) n
    K2 K2 K1 2_667 . 113.33(2) n
    F2 K2 K2 1_556 2_767 75.81(4) n
    F2 K2 K2 2_666 2_767 143.16(4) n
    F3 K2 K2 2_766 2_767 67.21(4) n
    F1 K2 K2 . 2_767 135.04(4) n
    F7 K2 K2 2_756 2_767 43.98(3) n
    F7 K2 K2 1_566 2_767 41.77(4) n
    F6 K2 K2 2_656 2_767 128.40(5) n
    F5 K2 K2 2_766 2_767 94.15(4) n
    F6 K2 K2 1_566 2_767 85.16(3) n
    Sn K2 K2 1_566 2_767 71.414(13) n
    F4 K2 K2 . 2_767 99.52(3) n
    K1 K2 K2 2_666 2_767 172.16(2) n
    F3 K2 K2 1_556 2_767 39.05(2) n
    Sb K2 K2 1_556 2_767 66.425(12) n
    K2 K2 K2 2_667 2_767 111.90(2) n
    K1 K2 K2 . 2_767 110.379(17) n
    F2 K2 F1 1_556 2_666 120.78(4) n
    F2 K2 F1 2_666 2_666 37.66(4) n
    F3 K2 F1 2_766 2_666 83.92(4) n
    F1 K2 F1 . 2_666 46.14(5) n
    F7 K2 F1 2_756 2_666 151.93(5) n
    F7 K2 F1 1_566 2_666 108.92(4) n
    F6 K2 F1 2_656 2_666 86.80(5) n
    F5 K2 F1 2_766 2_666 52.66(4) n
    F6 K2 F1 1_566 2_666 80.65(4) n
    Sn K2 F1 1_566 2_666 80.33(2) n
    F4 K2 F1 . 2_666 89.28(3) n
    K1 K2 F1 2_666 2_666 42.39(2) n
    F3 K2 F1 1_556 2_666 157.10(4) n
    Sb K2 F1 1_556 2_666 142.70(2) n
    K2 K2 F1 2_667 2_666 79.10(3) n
    K1 K2 F1 . 2_666 39.05(2) n
    K2 K2 F1 2_767 2_666 144.60(3) n
    F2 K2 K1 1_556 2_766 132.57(4) n
    F2 K2 K1 2_666 2_766 143.70(4) n
    F3 K2 K1 2_766 2_766 43.33(4) n
    F1 K2 K1 . 2_766 69.71(4) n
    F7 K2 K1 2_756 2_766 47.07(4) n
    F7 K2 K1 1_566 2_766 94.17(4) n
    F6 K2 K1 2_656 2_766 113.54(4) n
    F5 K2 K1 2_766 2_766 104.38(4) n
    F6 K2 K1 1_566 2_766 140.15(3) n
    Sn K2 K1 1_566 2_766 110.896(12) n
    F4 K2 K1 . 2_766 37.32(2) n
    K1 K2 K1 2_666 2_766 110.414(15) n
    F3 K2 K1 1_556 2_766 94.36(3) n
    Sb K2 K1 1_556 2_766 106.861(15) n
    K2 K2 K1 2_667 2_766 172.75(2) n
    K1 K2 K1 . 2_766 73.558(15) n
    K2 K2 K1 2_767 2_766 66.149(15) n
    F1 K2 K1 2_666 2_766 106.60(2) n
    F2 K2 Sb 1_556 2_666 96.86(4) n
    F2 K2 Sb 2_666 2_666 20.08(3) n
    F3 K2 Sb 2_766 2_666 96.64(4) n
    F1 K2 Sb . 2_666 71.72(4) n
    F7 K2 Sb 2_756 2_666 176.66(4) n
    F7 K2 Sb 1_566 2_666 93.17(4) n
    F6 K2 Sb 2_656 2_666 87.26(4) n
    F5 K2 Sb 2_766 2_666 44.16(3) n
    F6 K2 Sb 1_566 2_666 55.73(3) n
    Sn K2 Sb 1_566 2_666 63.440(9) n
    F4 K2 Sb . 2_666 115.04(3) n
    K1 K2 Sb 2_666 2_666 52.902(10) n
    F3 K2 Sb 1_556 2_666 130.95(3) n
    Sb K2 Sb 1_556 2_666 123.080(12) n
    K2 K2 Sb 2_667 2_666 56.635(14) n
    K1 K2 Sb . 2_666 56.866(11) n
    K2 K2 Sb 2_767 2_666 134.85(2) n
    F1 K2 Sb 2_666 2_666 26.15(2) n
    K1 K2 Sb 2_766 2_666 129.978(13) n
    Sb F1 K2 . . 140.58(8) n
    Sb F1 K1 . 2_666 117.20(6) n
    K2 F1 K1 . 2_666 92.59(5) n
    Sb F1 K1 . . 97.72(5) n
    K2 F1 K1 . . 90.44(4) n
    K1 F1 K1 2_666 . 116.31(6) n
    Sb F1 Sb . 2_656 78.40(5) n
    K2 F1 Sb . 2_656 81.29(4) n
    K1 F1 Sb 2_666 2_656 81.82(3) n
    K1 F1 Sb . 2_656 160.56(6) n
    Sb F1 K2 . 2_666 83.58(5) n
    K2 F1 K2 . 2_666 133.86(5) n
    K1 F1 K2 2_666 2_666 67.96(4) n
    K1 F1 K2 . 2_666 65.15(3) n
    Sb F1 K2 2_656 2_666 132.27(4) n
    Sb F1 Sb . 2_666 145.08(7) n
    K2 F1 Sb . 2_666 71.96(3) n
    K1 F1 Sb 2_666 2_666 57.94(3) n
    K1 F1 Sb . 2_666 63.04(3) n
    Sb F1 Sb 2_656 2_666 129.25(3) n
    K2 F1 Sb 2_666 2_666 62.18(3) n
    Sb F2 K2 . 1_554 113.81(7) n
    Sb F2 K2 . 2_666 133.55(7) n
    K2 F2 K2 1_554 2_666 96.72(5) n
    Sb F2 K1 . . 101.44(6) n
    K2 F2 K1 1_554 . 117.00(5) n
    K2 F2 K1 2_666 . 93.98(5) n
    Sb F3 K2 . 2_766 144.17(8) n
    Sb F3 K1 . 2_766 109.46(6) n
    K2 F3 K1 2_766 2_766 92.49(5) n
    Sb F3 K1 . . 96.64(6) n
    K2 F3 K1 2_766 . 97.51(5) n
    K1 F3 K1 2_766 . 117.83(5) n
    Sb F3 K2 . 1_554 76.06(5) n
    K2 F3 K2 2_766 1_554 73.75(4) n
    K1 F3 K2 2_766 1_554 158.09(6) n
    K1 F3 K2 . 1_554 81.50(4) n
    Sb F3 Sb . 2_766 140.22(6) n
    K2 F3 Sb 2_766 2_766 75.23(3) n
    K1 F3 Sb 2_766 2_766 59.92(3) n
    K1 F3 Sb . 2_766 63.99(3) n
    K2 F3 Sb 1_554 2_766 129.27(4) n
    Sb F4 K1 . 2_766 114.26(6) n
    Sb F4 Sb . 2_656 111.31(6) n
    K1 F4 Sb 2_766 2_656 130.88(7) n
    Sb F4 K1 . 1_545 121.86(8) n
    K1 F4 K1 2_766 1_545 82.82(5) n
    Sb F4 K1 2_656 1_545 88.45(5) n
    Sb F4 K2 . . 90.97(6) n
    K1 F4 K2 2_766 . 79.93(4) n
    Sb F4 K2 2_656 . 81.98(4) n
    K1 F4 K2 1_545 . 146.97(6) n
    Sn F5 K1 . 2_766 154.71(8) n
    Sn F5 K2 . 2_766 99.61(6) n
    K1 F5 K2 2_766 2_766 86.58(5) n
    Sn F5 Sb . 1_655 118.58(7) n
    K1 F5 Sb 2_766 1_655 85.29(4) n
    K2 F5 Sb 2_766 1_655 92.70(4) n
    Sn F5 K1 . 1_545 89.79(5) n
    K1 F5 K1 2_766 1_545 75.67(4) n
    K2 F5 K1 2_766 1_545 154.85(7) n
    Sb F5 K1 1_655 1_545 103.25(5) n
    Sn F5 Sb . . 86.58(6) n
    K1 F5 Sb 2_766 . 70.26(4) n
    K2 F5 Sb 2_766 . 79.97(4) n
    Sb F5 Sb 1_655 . 154.74(5) n
    K1 F5 Sb 1_545 . 77.35(4) n
    Sn F5 Sb . 2_756 124.19(7) n
    K1 F5 Sb 2_766 2_756 61.95(3) n
    K2 F5 Sb 2_766 2_756 132.77(4) n
    Sb F5 Sb 1_655 2_756 53.18(3) n
    K1 F5 Sb 1_545 2_756 52.27(3) n
    Sb F5 Sb . 2_756 116.05(4) n
    Sn F6 K1 . 1_545 101.55(7) n
    Sn F6 K2 . 2_656 152.63(9) n
    K1 F6 K2 1_545 2_656 87.31(5) n
    Sn F6 Sb . . 110.18(7) n
    K1 F6 Sb 1_545 . 96.60(5) n
    K2 F6 Sb 2_656 . 94.19(5) n
    Sn F6 K2 . 1_544 80.09(6) n
    K1 F6 K2 1_545 1_544 89.28(6) n
    K2 F6 K2 2_656 1_544 74.13(4) n
    Sb F6 K2 . 1_544 166.72(6) n
    Sn F6 Sb . 2_655 91.99(6) n
    K1 F6 Sb 1_545 2_655 154.48(6) n
    K2 F6 Sb 2_656 2_655 71.48(4) n
    Sb F6 Sb . 2_655 98.89(5) n
    K2 F6 Sb 1_544 2_655 71.69(3) n
    Sn F6 Sb . 2_656 142.88(7) n
    K1 F6 Sb 1_545 2_656 54.56(3) n
    K2 F6 Sb 2_656 2_656 62.34(3) n
    Sb F6 Sb . 2_656 54.21(3) n
    K2 F6 Sb 1_544 2_656 122.30(4) n
    Sb F6 Sb 2_655 2_656 121.86(4) n
    Sn F6 Sb . 1_545 110.68(7) n
    K1 F6 Sb 1_545 1_545 45.15(3) n
    K2 F6 Sb 2_656 1_545 58.40(4) n
    Sb F6 Sb . 1_545 128.37(5) n
    K2 F6 Sb 1_544 1_545 50.61(3) n
    Sb F6 Sb 2_655 1_545 109.80(4) n
    Sb F6 Sb 2_656 1_545 74.17(2) n
    Sn F7 K2 . 2_756 160.99(8) n
    Sn F7 K2 . 1_544 103.30(7) n
    K2 F7 K2 2_756 1_544 94.25(5) n
    Sn F7 K1 . 1_545 91.68(7) n
    K2 F7 K1 2_756 1_545 92.57(5) n
    K2 F7 K1 1_544 1_545 99.48(5) n
    Sn F7 Sb . 2_755 96.03(6) n
    K2 F7 Sb 2_756 2_755 77.39(5) n
    K2 F7 Sb 1_544 2_755 87.21(5) n
    K1 F7 Sb 1_545 2_755 168.39(6) n
    Sn F7 Sb . 1_655 84.28(5) n
    K2 F7 Sb 2_756 1_655 77.70(4) n
    K2 F7 Sb 1_544 1_655 171.22(6) n
    K1 F7 Sb 1_545 1_655 84.54(4) n
    Sb F7 Sb 2_755 1_655 87.60(4) n
    Sn F7 Sb . 1_545 128.27(7) n
    K2 F7 Sb 2_756 1_545 67.72(3) n
    K2 F7 Sb 1_544 1_545 57.73(3) n
    K1 F7 Sb 1_545 1_545 52.36(3) n
    Sb F7 Sb 2_755 1_545 126.52(4) n
    Sb F7 Sb 1_655 1_545 120.88(4) n
data_global
_journal_data_validation_number     ?
_journal_date_recd_electronic     2008-04-28
_journal_date_accepted     2008-05-01
_journal_name_full     'Acta Crystallographica, Section E'
_journal_year     2008
_journal_volume     64
_journal_issue      6
_journal_page_first     i32
_journal_page_last     i32
_journal_paper_category     QI
_journal_coeditor_code     FI2062
_publ_contact_author_name     'Andrey Gerasimenko'
_publ_contact_author_address
;
Institute of Chemistry
FEB RAS
Prosp. 100-letiya Vladivostoka
159
Vladivostok
690022
Russian Federation
;
_publ_contact_author_email     gerasimenko@ich.dvo.ru
_publ_contact_author_fax     74232311889
_publ_contact_author_phone     74232311636
_publ_section_title
;
Tetrapotassium diantimony(III) tin(IV) tetradecafluoride
;
loop_
    _publ_author_name
    _publ_author_address
    'Gerasimenko, A. V.'
;
Institute of Chemistry FEB RAS,
159 prospekt 100-letiya Vladivostoka,
Vladivostok 690022
Russian Federation
;
    'Merkulov, E. B.'
;
Institute of Chemistry FEB RAS,
159 prospekt 100-letiya Vladivostoka,
Vladivostok 690022
Russian Federation
;
    'Usol'tseva, T. I.'
;
Institute of Chemistry FEB RAS,
159 prospekt 100-letiya Vladivostoka,
Vladivostok 690022
Russian Federation
;
