# Supplementary material for: Tetra­potassium dianti­mony(III) tin(IV) tetra­deca­fluoride
Source: Acta Crystallogr Sect E Struct Rep Online. 2008 May 7;64(Pt 6):i32. doi: 10.1107/S1600536808012865 (PMC2961491; doi:10.1107/S1600536808012865)
Supplement: Supplementary file 2 [file e-64-00i32-Isup2.hkl]

# 
# h,k,l, Fc-squared, Fo-squared, sigma(Fo-squared) and status flag 
# 
data_I
_shelx_title ' m01_07 in P-1' 
_shelx_refln_list_code          4 
_shelx_F_calc_maximum      192.38 
_exptl_crystal_F_000       354.00 
_reflns_d_resolution_high  0.4859 
 
loop_ 
 _symmetry_equiv_pos_as_xyz 
 'x, y, z' 
 '-x, -y, -z' 
 
_cell_length_a     6.7356 
_cell_length_b     7.4704 
_cell_length_c     7.6370 
_cell_angle_alpha  92.691 
_cell_angle_beta   91.461 
_cell_angle_gamma 115.323 
 
_shelx_F_squared_multiplier     1.000 
 
loop_ 
 _refln_index_h 
 _refln_index_k 
 _refln_index_l 
 _refln_F_squared_calc 
 _refln_F_squared_meas 
 _refln_F_squared_sigma 
 _refln_observed_status 
   1   0   0       49.08       52.81      2.51 o 
   2   0   0      471.04      537.39     18.97 o 
   3   0   0     4601.57     5218.30    170.99 o 
   4   0   0     1205.84     1346.57     46.39 o 
   5   0   0     2185.65     2166.27     73.51 o 
   6   0   0       67.92       73.62      5.70 o 
   7   0   0     1008.92      983.89     23.82 o 
   8   0   0      820.05      766.37     72.32 o 
   9   0   0      431.10      437.00     16.73 o 
  10   0   0      268.90      283.91     12.79 o 
  11   0   0       16.50       25.81      5.05 o 
  -9   1   0      210.90      216.04      6.37 o 
  -8   1   0      222.74      223.81      7.60 o 
  -7   1   0     1825.18     1929.96     66.65 o 
  -6   1   0      528.21      539.97     21.04 o 
  -5   1   0      794.33      868.48     31.10 o 
  -4   1   0      204.22      223.40      9.51 o 
  -3   1   0     1477.93     1644.42     54.97 o 
  -2   1   0    23010.41    17451.39    567.27 o 
  -1   1   0       63.35       67.69      2.69 o 
   1   1   0     6545.98     6836.52    163.06 o 
   2   1   0     4876.46     5412.50    177.25 o 
   3   1   0     9243.67    11006.14    358.50 o 
   4   1   0      109.46      119.03      6.78 o 
   5   1   0     2292.82     2465.11     83.50 o 
   6   1   0     2462.66     2420.16     54.25 o 
   7   1   0      389.47      373.42     10.86 o 
   8   1   0      761.18      781.07     20.76 o 
   9   1   0        9.55        8.67      3.81 o 
  10   1   0        4.42        4.98      3.79 o 
  11   1   0      209.48      219.25     10.79 o 
  12   1   0        1.89        2.79      3.81 o 
  -9   2   0      344.68      386.35     16.86 o 
  -8   2   0      112.50      120.29      7.51 o 
  -7   2   0     1727.30     1814.49     43.55 o 
  -6   2   0      112.57      151.48      7.67 o 
  -5   2   0        0.99        7.68      2.29 o 
  -4   2   0    14331.88    14355.50   1014.93 o 
  -3   2   0      408.92      470.30     38.69 o 
  -2   2   0     1808.71     1785.97     57.28 o 
  -1   2   0     3943.67     4270.80    135.46 o 
   0   2   0      935.90     1012.10     19.89 o 
   1   2   0     1809.38     1830.90     35.91 o 
   2   2   0     1028.14     1083.46     21.78 o 
   3   2   0     3119.43     3248.65    107.91 o 
   4   2   0     3387.87     3690.65    122.88 o 
   5   2   0      895.90      903.49     33.38 o 
   6   2   0     1657.31     1654.30     28.78 o 
   7   2   0        0.27       -0.71      1.52 o 
   9   2   0      419.93      422.01     16.70 o 
  10   2   0        0.43        8.26      3.75 o 
  11   2   0      172.70      202.63     10.18 o 
  -9   3   0     1277.28     1366.68     47.91 o 
  -8   3   0      193.82      203.96     10.13 o 
  -7   3   0       34.28       37.13      3.74 o 
  -6   3   0     5121.38     4934.92    158.72 o 
  -5   3   0      124.24      113.79      4.03 o 
  -4   3   0     4252.94     4259.32     97.28 o 
  -3   3   0      474.05      477.23     16.53 o 
  -2   3   0      481.26      527.46     17.79 o 
  -1   3   0     3716.43     4023.54    127.98 o 
   0   3   0     1442.11     1537.30     30.16 o 
   1   3   0     8934.37     9241.01    177.67 o 
   2   3   0     3476.01     3750.22     73.02 o 
   3   3   0      700.27      717.23     26.37 o 
   4   3   0     2923.08     3040.84    102.35 o 
   5   3   0       33.09       41.49      8.78 o 
   6   3   0       10.88       24.73      4.21 o 
   7   3   0      391.45      396.54      9.15 o 
   8   3   0        1.30        1.90      3.18 o 
   9   3   0      404.78      426.42     16.92 o 
  10   3   0        7.61       15.80      4.43 o 
  11   3   0        0.01        1.21      3.53 o 
  -9   4   0       19.30       22.26      4.78 o 
  -8   4   0     2167.96     2038.42     68.42 o 
  -7   4   0      173.09      194.70      9.26 o 
  -6   4   0     4316.64     4030.25    130.09 o 
  -5   4   0      131.85      127.71      6.41 o 
  -4   4   0      136.42      163.46      7.05 o 
  -3   4   0     6878.71     7152.32    227.18 o 
  -2   4   0     1067.51     1053.37     34.67 o 
  -1   4   0    10733.08    11083.52    212.77 o 
   0   4   0     1125.71     1110.36     22.16 o 
   1   4   0      309.36      332.82      7.49 o 
   2   4   0     4981.76     5155.11    100.23 o 
   3   4   0      453.29      457.23     18.38 o 
   4   4   0      218.64      204.98      8.34 o 
   5   4   0      802.25      786.01     15.38 o 
   6   4   0        1.39        0.62      1.63 o 
   7   4   0      901.98      863.30     29.08 o 
   8   4   0        9.56       13.70      4.32 o 
   9   4   0       11.25       24.16      5.39 o 
  10   4   0       78.29       77.64      6.31 o 
  -9   5   0       31.94       45.64      5.97 o 
  -8   5   0      882.72      866.20     31.33 o 
  -7   5   0       22.96       32.31      4.59 o 
  -6   5   0       79.82       80.35      5.12 o 
  -5   5   0     2165.51     2245.95     73.61 o 
  -4   5   0     2881.07     3007.49     97.09 o 
  -3   5   0    11045.47    13005.44    411.85 o 
  -2   5   0     3204.47     3150.16    100.99 o 
  -1   5   0      388.63      378.45      8.13 o 
   0   5   0     5692.49     5872.17    113.55 o 
   1   5   0       41.15       44.73      2.67 o 
   2   5   0     1005.76     1005.69     20.92 o 
   3   5   0      318.41      332.32     14.43 o 
   4   5   0        9.65       45.65      4.08 o 
   5   5   0     1922.48     1839.95    102.95 o 
   6   5   0       96.68       94.09      6.77 o 
   7   5   0       10.86       19.25      4.42 o 
   8   5   0      159.80      166.13      9.28 o 
   9   5   0       42.49       61.37      6.53 o 
  -9   6   0        5.29        8.97      3.84 o 
  -8   6   0      140.95      144.16      8.19 o 
  -7   6   0      921.97      820.76     29.65 o 
  -6   6   0      490.49      478.14     18.35 o 
  -5   6   0     4802.20     5053.48    162.18 o 
  -4   6   0      232.25      246.40     10.20 o 
  -3   6   0       83.83       95.99      4.99 o 
  -2   6   0     3284.19     3254.51     79.00 o 
  -1   6   0     1544.59     1478.93     36.68 o 
   0   6   0      754.59      748.45     15.62 o 
   1   6   0      395.00      392.55      9.00 o 
   2   6   0      188.37      183.85      6.65 o 
   3   6   0     2781.09     2703.67     47.49 o 
   4   6   0       56.63       60.75      3.93 o 
   5   6   0      260.89      259.03     13.64 o 
   6   6   0      155.50      150.13      8.57 o 
   7   6   0       89.73       90.04      6.86 o 
   8   6   0      177.26      189.19      9.96 o 
   9   6   0        4.78        3.72      3.65 o 
  -9   7   0      205.87      226.10     11.30 o 
  -8   7   0      425.25      406.49     17.03 o 
  -7   7   0     3381.00     3526.79    115.48 o 
  -6   7   0      566.24      578.52     24.03 o 
  -5   7   0      303.21      327.10     13.49 o 
  -4   7   0     2894.64     2729.60     88.83 o 
  -3   7   0      353.69      351.87     10.22 o 
  -2   7   0     1666.59     1646.69     41.11 o 
  -1   7   0       18.82       24.28      2.26 o 
   0   7   0       87.03       83.09      4.69 o 
   1   7   0     3464.26     3272.19    121.76 o 
   2   7   0      348.58      342.36     10.82 o 
   3   7   0      376.82      344.18     10.06 o 
   4   7   0       88.69       80.50      4.47 o 
   5   7   0       84.96       77.11      6.21 o 
   6   7   0      306.00      298.60     13.21 o 
   7   7   0        1.10        2.63      3.64 o 
   8   7   0       84.44       88.50      6.74 o 
 -13   8   0        8.25       10.76      4.43 o 
  -8   8   0       25.44       38.31      3.73 o 
  -7   8   0      194.82      203.24      8.66 o 
  -6   8   0     1418.98     1441.27     33.30 o 
  -5   8   0      251.78      243.77      7.31 o 
  -4   8   0     1527.17     1450.73     47.63 o 
  -3   8   0       30.19       36.52      2.89 o 
  -2   8   0      284.13      284.10      8.88 o 
  -1   8   0     4644.12     4302.28    159.01 o 
   0   8   0      196.80      175.67      6.03 o 
   4   8   0      421.54      399.96     15.64 o 
   5   8   0       15.74       15.79      4.59 o 
   6   8   0      183.13      187.47      9.88 o 
   7   8   0       39.60       55.09      6.37 o 
 -13   9   0       17.38       30.47      5.71 o 
 -12   9   0       58.40       71.63      7.48 o 
 -11   9   0      531.91      522.66     20.24 o 
 -10   9   0        0.12        1.27      3.47 o 
  -9   9   0      240.40      245.38     11.54 o 
  -8   9   0      680.87      718.65     18.84 o 
  -7   9   0       73.02       70.28      4.04 o 
  -6   9   0      907.98      861.27     25.67 o 
  -5   9   0      101.07      107.84      6.35 o 
  -4   9   0      137.81      141.35      4.47 o 
  -3   9   0     2397.80     2345.75     89.32 o 
  -2   9   0      177.20      155.23      9.19 o 
 -13  10   0      213.29      252.33     12.58 o 
 -12  10   0        0.13        4.99      4.43 o 
 -11  10   0      176.10      195.77     10.65 o 
 -10  10   0      167.40      178.98      9.81 o 
  -9  10   0        1.49        6.41      3.48 o 
  -8  10   0      744.36      695.76     24.68 o 
  -7  10   0      216.98      230.49      7.90 o 
  -6  10   0      158.73      165.32      5.30 o 
  -5  10   0     1228.67     1232.93     49.92 o 
  -4  10   0       79.80       77.27      6.69 o 
  -3  10   0     1014.54      930.36     38.56 o 
 -12  11   0       63.85       78.32      6.55 o 
 -11  11   0        0.90        2.12      3.69 o 
 -10  11   0      498.41      458.62     18.22 o 
  -9  11   0       86.31       75.78      6.29 o 
  -8  11   0      352.15      343.59     14.60 o 
  -7  11   0      542.31      559.08     20.76 o 
  -5  11   0     1182.16     1144.42     47.34 o 
 -12  12   0      211.86      225.21     11.31 o 
 -11  12   0       87.89       83.81      6.74 o 
 -10  12   0      143.55      148.19      8.99 o 
  -9  12   0      246.49      245.27     12.07 o 
  -8  12   0       21.00       29.59      5.37 o 
 -11  13   0       83.27       83.99      6.94 o 
 -10  13   0        9.33       11.61      4.57 o 
  10 -12   1      352.95      323.15     14.21 o 
  11 -12   1       28.78       35.27      5.54 o 
  12 -12   1        0.07       10.09      4.15 o 
   2 -11   1       23.50       35.79      4.72 o 
   3 -11   1     1490.92     1397.11     56.35 o 
   4 -11   1        2.32        4.59      4.98 o 
   8 -11   1      654.36      655.78     23.78 o 
   9 -11   1       66.54       63.06      5.83 o 
  10 -11   1       18.66       27.92      5.06 o 
  11 -11   1      363.46      346.45     15.03 o 
  12 -11   1       91.10      114.16      8.00 o 
   0 -10   1       19.13       29.77      4.18 o 
   1 -10   1     1466.60     1404.46     33.71 o 
   2 -10   1       13.93       19.54      5.18 o 
   3 -10   1       12.95       20.61      5.27 o 
   4 -10   1      294.07      303.74     15.86 o 
   5 -10   1       51.52       69.95      6.58 o 
   6 -10   1     1160.86     1142.26     46.98 o 
   7 -10   1       61.04       64.25      5.48 o 
   8 -10   1      180.70      184.82      9.49 o 
   9 -10   1      724.94      709.59     25.52 o 
  10 -10   1      140.19      157.49      9.14 o 
  11 -10   1      182.42      196.33     10.53 o 
  12 -10   1       55.46       68.95      6.46 o 
  13 -10   1        0.53        1.19      4.04 o 
  -1  -9   1     2129.79     2017.65     59.37 o 
   0  -9   1        3.28        5.92      2.13 o 
   1  -9   1      353.61      349.72     16.85 o 
   2  -9   1      184.04      170.98      9.95 o 
   3  -9   1       85.87       93.02      7.08 o 
   4  -9   1     1894.42     1907.97     73.65 o 
   5  -9   1       87.92       87.68      4.42 o 
   6  -9   1      482.59      468.83     12.51 o 
   7  -9   1      927.22      991.09     33.31 o 
   8  -9   1      362.93      363.49     11.28 o 
   9  -9   1      393.71      352.89     14.55 o 
  10  -9   1       40.85       71.84      7.19 o 
  11  -9   1       19.27       38.39      5.46 o 
  12  -9   1      297.18      311.56     14.21 o 
  13  -9   1        0.74        1.53      3.92 o 
  -7  -8   1       41.58       43.26      5.78 o 
  -6  -8   1      161.30      151.33      8.70 o 
  -5  -8   1        9.00        4.30      3.84 o 
  -4  -8   1        9.70       11.52      3.79 o 
  -2  -8   1       90.63       79.70      4.24 o 
  -1  -8   1      334.19      322.89     15.15 o 
   0  -8   1      343.32      338.41      9.72 o 
   1  -8   1       88.14       78.71      6.02 o 
   2  -8   1     3427.26     3326.44    124.07 o 
   3  -8   1       89.63       92.67      6.54 o 
   4  -8   1     2407.07     2402.13     86.02 o 
   5  -8   1     2078.54     2233.41     73.82 o 
   6  -8   1      754.13      798.54     27.68 o 
   7  -8   1     1462.70     1440.71     33.62 o 
   8  -8   1        0.05        7.05      3.53 o 
  -8  -7   1      103.83       98.32      6.94 o 
  -7  -7   1        6.91        9.36      3.89 o 
  -6  -7   1        0.07       -2.28      3.35 o 
  -5  -7   1      782.83      727.15     25.41 o 
  -4  -7   1        0.39        3.15      2.23 o 
  -3  -7   1      445.65      412.65      9.00 o 
  -2  -7   1       42.46       44.03      3.13 o 
  -1  -7   1      147.16      145.50      8.55 o 
   0  -7   1     3374.84     3527.14    131.10 o 
   1  -7   1      503.72      494.77     20.95 o 
   2  -7   1     1100.61     1117.43     28.46 o 
   3  -7   1     3200.61     3033.35     74.14 o 
   4  -7   1      754.58      730.48     25.69 o 
   5  -7   1     2726.42     2560.69     83.78 o 
   6  -7   1        0.11        4.49      2.72 o 
   7  -7   1      476.90      443.63     17.81 o 
   8  -7   1     1279.72     1174.72     41.35 o 
   9  -7   1       36.33       52.70      6.48 o 
  -9  -6   1        3.86        6.17      3.60 o 
  -8  -6   1        8.78       15.09      4.32 o 
  -7  -6   1      383.99      384.87     15.84 o 
  -6  -6   1        7.32        2.53      2.41 o 
  -5  -6   1      296.74      282.38      7.12 o 
  -4  -6   1        2.21        4.62      1.63 o 
  -3  -6   1       12.50       25.63      2.73 o 
  -2  -6   1     1645.96     1561.76     40.10 o 
  -1  -6   1      236.82      230.64      7.48 o 
   0  -6   1     3215.20     3146.56     77.65 o 
   1  -6   1     2416.46     2283.10     55.62 o 
   2  -6   1     1442.32     1456.24     36.17 o 
   3  -6   1     3094.89     3191.85    102.62 o 
   4  -6   1        3.24       11.64      2.43 o 
   5  -6   1      379.56      406.30     15.54 o 
   6  -6   1     1176.20     1168.98     40.35 o 
   7  -6   1       18.88       33.87      4.67 o 
   8  -6   1     2317.06     2192.30     73.40 o 
   9  -6   1       92.04       87.13      6.41 o 
  -9  -5   1      159.16      165.20      9.16 o 
  -8  -5   1        0.26        3.09      3.74 o 
  -7  -5   1      480.25      488.75     12.95 o 
  -6  -5   1       35.38       45.01      4.51 o 
  -5  -5   1       52.22       58.75      3.17 o 
  -4  -5   1     1403.39     1360.75     25.00 o 
  -3  -5   1      308.10      299.88      9.73 o 
  -2  -5   1     3642.35     3594.22     88.81 o 
  -1  -5   1      986.15     1000.98     20.45 o 
   0  -5   1      204.05      195.45      4.77 o 
   1  -5   1     2095.05     2170.25     42.33 o 
   2  -5   1      337.31      351.83      8.01 o 
   3  -5   1     2551.91     2687.64     86.47 o 
   4  -5   1     1632.00     1605.91     52.79 o 
   5  -5   1        0.79        2.85      1.94 o 
   6  -5   1     4925.07     4453.27    143.54 o 
   7  -5   1      260.82      218.28     10.04 o 
   8  -5   1        8.59       25.25      4.26 o 
   9  -5   1      767.07      712.81     26.98 o 
 -10  -4   1        2.13        0.87      3.35 o 
  -9  -4   1      236.70      246.49     11.83 o 
  -8  -4   1       74.08       75.31      4.39 o 
  -7  -4   1       11.21       13.55      2.74 o 
  -6  -4   1      690.53      684.05     13.99 o 
  -5  -4   1      454.52      435.18      9.47 o 
  -4  -4   1     3807.70     3668.73     80.78 o 
  -3  -4   1      903.40      877.28     23.52 o 
  -2  -4   1       36.52       47.88      4.98 o 
  -1  -4   1     3684.47     3830.32     74.31 o 
   0  -4   1      993.32     1017.93     20.40 o 
   1  -4   1     8265.57     8465.78    163.10 o 
   2  -4   1     1603.73     1599.89     51.66 o 
   3  -4   1      106.77      108.36      4.94 o 
   4  -4   1    10867.43    10798.30    342.49 o 
   5  -4   1     1053.41     1068.71     36.29 o 
   6  -4   1       21.83       38.50      4.30 o 
   7  -4   1      796.77      749.99     27.24 o 
   8  -4   1      142.18      140.97      7.99 o 
   9  -4   1     1269.02     1318.86     46.43 o 
 -11  -3   1      130.33      144.69      8.22 o 
 -10  -3   1        9.65        7.15      3.94 o 
  -9  -3   1       41.20       44.90      5.90 o 
  -8  -3   1      263.24      280.44     12.52 o 
  -7  -3   1      329.51      326.23      7.98 o 
  -6  -3   1     2175.61     2127.60     38.24 o 
  -5  -3   1      328.27      311.43      7.21 o 
  -4  -3   1      115.93      101.74      6.57 o 
  -3  -3   1     1573.39     1525.84     52.49 o 
  -2  -3   1     1932.87     1989.52     61.53 o 
  -1  -3   1     3934.13     4011.53     77.72 o 
   0  -3   1       45.56       53.06      1.89 o 
   1  -3   1     3008.43     3116.02     60.26 o 
   2  -3   1    37010.81    32121.40   1020.60 o 
   3  -3   1     1288.86     1309.79     33.43 o 
   4  -3   1      923.40      921.77     22.17 o 
   5  -3   1     2655.83     2687.84    112.22 o 
   6  -3   1      273.42      298.32     12.38 o 
   7  -3   1     1751.25     1825.30     61.39 o 
   8  -3   1       35.72       41.40      4.52 o 
   9  -3   1      510.13      538.04     21.79 o 
 -11  -2   1       12.81       14.07      4.18 o 
 -10  -2   1       80.30       84.55      6.51 o 
  -9  -2   1       82.48       72.05      6.40 o 
  -8  -2   1      826.70      843.37     28.45 o 
  -7  -2   1      236.52      239.79      6.34 o 
  -6  -2   1      450.04      471.76     10.11 o 
  -5  -2   1     1477.92     1516.51     53.18 o 
  -4  -2   1     1362.18     1453.92     50.54 o 
  -3  -2   1     4258.38     5014.58    165.08 o 
  -2  -2   1       31.64       45.60      2.41 o 
  -1  -2   1       17.16       40.31      5.21 o 
   0  -2   1    19469.35    20032.27    783.17 o 
   1  -2   1     1345.99     1280.68     41.37 o 
   2  -2   1     1377.34     1444.75     33.30 o 
   3  -2   1       27.41       44.75      2.76 o 
   4  -2   1      442.79      450.02     16.67 o 
   5  -2   1     5737.80     5686.96    186.68 o 
   6  -2   1       50.55       65.57      5.00 o 
   7  -2   1     1910.89     1965.16     67.42 o 
   9  -2   1      173.13      199.49     10.78 o 
 -12  -1   1       14.43       23.47      4.61 o 
 -11  -1   1       43.16       47.65      6.26 o 
 -10  -1   1      431.73      425.92     16.91 o 
  -9  -1   1       34.28       41.53      5.68 o 
  -8  -1   1      134.16      140.64      5.90 o 
  -7  -1   1      295.10      318.14     12.29 o 
  -6  -1   1      179.17      170.85      6.22 o 
  -5  -1   1     2475.08     2491.89     84.38 o 
  -4  -1   1      607.68      658.66     24.46 o 
  -3  -1   1     1701.39     2033.24     68.37 o 
  -2  -1   1    33207.96    34421.39   1119.44 o 
  -1  -1   1      907.92      936.94     37.73 o 
   0  -1   1     8066.57     7450.25    180.80 o 
   1  -1   1     1859.16     2074.40     67.86 o 
   2  -1   1      247.78      269.25      9.69 o 
   3  -1   1     1697.89     1715.39     57.45 o 
   4  -1   1      917.89     1048.70     36.49 o 
   5  -1   1     6391.82     6911.72    226.63 o 
   6  -1   1      287.94      326.49     13.92 o 
   7  -1   1      648.11      644.61     16.31 o 
   8  -1   1     1197.96     1239.23     37.86 o 
   9  -1   1       16.13       30.84      3.91 o 
  10  -1   1       45.31       67.29      6.68 o 
 -11   0   1        0.68       -0.24      3.47 o 
 -10   0   1      270.71      279.58     12.72 o 
  -9   0   1      168.50      191.72      9.86 o 
  -8   0   1      103.06      101.63      4.05 o 
  -7   0   1     1745.12     1709.54     39.24 o 
  -6   0   1      260.10      298.63     13.41 o 
  -5   0   1      290.49      296.42     12.75 o 
  -4   0   1     8455.63     9484.05    309.38 o 
  -3   0   1      600.96      709.72     25.01 o 
  -2   0   1     9135.68     9422.71    306.27 o 
  -1   0   1      218.98      223.19      7.81 o 
   1   0   1    14731.95    15842.94    517.99 o 
   2   0   1     1734.82     1960.09     65.10 o 
   3   0   1    16165.26    16538.60    537.10 o 
   4   0   1     1392.91     1391.82     47.95 o 
   5   0   1      373.49      402.08     16.37 o 
   6   0   1     3181.56     3221.43    108.17 o 
   7   0   1      328.17      331.93      9.83 o 
   8   0   1      203.03      201.11      7.25 o 
   9   0   1      270.60      260.14     11.58 o 
  10   0   1        0.06       -3.09      3.09 o 
  11   0   1      221.09      237.61     11.33 o 
  -9   1   1      744.22      766.55     19.35 o 
  -8   1   1      325.64      317.93      7.90 o 
  -7   1   1      309.71      331.09     10.00 o 
  -6   1   1     3394.00     3147.58    105.30 o 
  -5   1   1      149.19      151.89      7.56 o 
  -4   1   1     4680.55     4867.46    159.57 o 
  -3   1   1      251.36      249.84      6.65 o 
  -2   1   1      274.47      280.88      7.67 o 
  -1   1   1    11255.84    11348.19    359.13 o 
   0   1   1     2136.06     2387.21     54.65 o 
   1   1   1    17657.54    21331.51   1532.12 o 
   2   1   1     2115.93     2339.24     77.65 o 
   3   1   1     1214.48     1259.40     43.50 o 
   4   1   1     6293.97     6585.29    216.26 o 
   5   1   1      602.82      645.86     24.64 o 
   6   1   1      729.70      737.50     30.04 o 
   7   1   1      623.36      616.92     12.95 o 
   8   1   1        5.36       35.85      7.88 o 
   9   1   1      800.96      753.79     26.00 o 
  10   1   1       63.20       66.69      6.05 o 
  11   1   1       27.88       45.38      5.85 o 
  12   1   1       43.68       56.03      6.24 o 
  -9   2   1      360.18      364.55     15.91 o 
  -8   2   1     1448.86     1441.97     49.65 o 
  -7   2   1       46.98       45.59      2.94 o 
  -6   2   1     1466.51     1451.14     34.82 o 
  -5   2   1      108.52      107.52      3.93 o 
  -4   2   1      976.78     1019.50     26.40 o 
  -3   2   1      514.64      569.93     67.10 o 
  -2   2   1     1216.14     1284.67     29.65 o 
  -1   2   1    23385.46    24327.71    771.16 o 
   0   2   1     1470.18     1603.32     31.30 o 
   1   2   1     1688.89     1788.43     44.11 o 
   2   2   1     8037.25     8964.72    203.85 o 
   3   2   1        6.78       17.64      3.42 o 
   4   2   1      904.44      929.74     33.71 o 
   5   2   1      637.13      691.40     26.37 o 
   6   2   1      107.75      106.46      3.21 o 
   7   2   1     1441.98     1410.74     38.10 o 
   8   2   1      288.76      333.96     13.91 o 
   9   2   1       58.41       69.17      6.19 o 
  10   2   1      107.21      122.54      7.79 o 
  11   2   1       33.30       50.86      5.98 o 
  -9   3   1        7.08       12.00      3.91 o 
  -8   3   1     1991.08     1882.86     63.47 o 
  -7   3   1      237.17      215.81      9.99 o 
  -6   3   1     1393.00     1315.30     44.42 o 
  -5   3   1     1931.60     1855.45     43.32 o 
  -4   3   1       21.32       15.49      1.41 o 
  -3   3   1    15376.81    14770.13    594.09 o 
  -2   3   1       25.55       45.36      2.67 o 
  -1   3   1      380.27      423.74     10.27 o 
   0   3   1      863.26      875.94     23.13 o 
   1   3   1     2675.10     2850.25     55.73 o 
   2   3   1     2271.46     2326.99     45.87 o 
   3   3   1      490.84      505.17     19.68 o 
   4   3   1      435.97      421.57     17.32 o 
   5   3   1     2204.85     2166.60     40.00 o 
   6   3   1      132.77      135.47      4.52 o 
   7   3   1      279.08      284.66      7.45 o 
   8   3   1       73.30       73.83      6.34 o 
   9   3   1       37.38       43.57      5.61 o 
  10   3   1      254.11      277.64     12.69 o 
  11   3   1        0.43        4.79      3.77 o 
  -9   4   1      207.03      200.95     10.37 o 
  -8   4   1      608.29      554.79     21.35 o 
  -7   4   1       68.79       59.77      4.47 o 
  -6   4   1      907.47      769.92     27.32 o 
  -5   4   1    15667.87    16756.56    530.80 o 
  -4   4   1      107.28      113.87      5.57 o 
  -3   4   1     1018.99     1092.11     36.15 o 
  -2   4   1     5245.02     4970.29    158.22 o 
  -1   4   1      265.62      271.18      6.08 o 
   0   4   1     6135.04     6387.09    123.39 o 
   1   4   1      191.95      193.70      4.88 o 
   2   4   1     2567.67     2412.37     47.72 o 
   3   4   1     3874.41     3985.12    132.63 o 
   4   4   1     1120.46     1108.19     60.35 o 
   5   4   1      495.96      495.25     11.09 o 
   6   4   1       28.98       45.19      4.17 o 
   7   4   1       49.15       69.13      6.66 o 
   8   4   1      344.86      359.53     14.92 o 
   9   4   1        3.98       10.91      4.86 o 
  10   4   1      101.49      101.23      7.20 o 
  -9   5   1       85.15       98.34      6.77 o 
  -8   5   1      246.09      219.83     10.63 o 
  -7   5   1     4450.58     4315.68    139.89 o 
  -6   5   1        1.34        4.77      2.40 o 
  -5   5   1      502.10      493.12     18.25 o 
  -4   5   1     2147.18     2086.24     68.07 o 
  -3   5   1     3199.59     3517.86    113.00 o 
  -2   5   1     4395.33     4593.75    146.73 o 
  -1   5   1      162.55      158.09      4.00 o 
   0   5   1     2620.16     2713.78     53.15 o 
   1   5   1     7597.50     7370.20    175.72 o 
   2   5   1      529.60      534.47     11.91 o 
   3   5   1     2532.65     2566.73     60.49 o 
   4   5   1        6.26        8.00      3.47 o 
   5   5   1       39.33       49.21      4.14 o 
   6   5   1      663.13      673.86     23.76 o 
   7   5   1        1.48        9.00      3.86 o 
   8   5   1      225.39      222.83     11.03 o 
   9   5   1        7.71       15.05      4.30 o 
  -9   6   1     1592.04     1430.15     49.80 o 
  -8   6   1       24.74       31.97      4.74 o 
  -7   6   1      738.98      726.18     26.77 o 
  -6   6   1     1257.01     1246.25     42.74 o 
  -5   6   1      237.33      248.09     10.54 o 
  -4   6   1     2071.69     2034.64     66.82 o 
  -3   6   1      448.63      424.14     15.70 o 
  -2   6   1     1039.51     1050.94     26.56 o 
  -1   6   1     5264.56     5150.80    192.42 o 
   0   6   1      866.50      871.96     18.12 o 
   1   6   1     2554.39     2591.87     51.27 o 
   2   6   1        1.44       21.02      4.37 o 
   3   6   1       52.23       54.57      3.45 o 
   4   6   1      883.87      856.07     31.92 o 
   5   6   1        5.53        7.32      3.50 o 
   6   6   1      669.74      724.06     25.41 o 
   7   6   1       26.55       25.58      4.98 o 
   8   6   1        2.38       15.94      4.32 o 
   9   6   1      108.19      102.07      7.08 o 
  -9   7   1      596.43      545.95     22.02 o 
  -8   7   1      203.84      206.77     10.52 o 
  -7   7   1       14.20       38.26      3.42 o 
  -6   7   1     1216.89     1198.55     27.98 o 
  -5   7   1      678.51      649.17     23.67 o 
  -4   7   1     1646.64     1703.53     56.72 o 
  -3   7   1     3046.20     2948.12     74.38 o 
  -2   7   1      248.65      268.27     12.20 o 
  -1   7   1     2711.18     2543.14     62.19 o 
   0   7   1       15.64       28.57      2.77 o 
   1   7   1        2.28       89.57      5.49 o 
   2   7   1      540.90      531.05     21.06 o 
   3   7   1       28.74       49.93      3.39 o 
   4   7   1     1145.55     1024.26     25.23 o 
   5   7   1        2.78        8.02      3.70 o 
   6   7   1        3.92       15.22      4.33 o 
   7   7   1      189.30      204.99     10.44 o 
   8   7   1       40.04       46.73      6.17 o 
 -13   8   1      177.75      213.24     11.27 o 
 -12   8   1       21.26       23.40      5.46 o 
 -11   8   1      432.03      440.54     17.93 o 
 -10   8   1       43.36       60.40      6.27 o 
  -9   8   1       10.42       11.83      3.62 o 
  -8   8   1      981.25      945.03     23.42 o 
  -7   8   1      338.50      340.16     10.15 o 
  -6   8   1     1724.32     1649.83     37.69 o 
  -5   8   1      932.05      922.71     22.02 o 
  -4   8   1       16.71       20.71      2.10 o 
  -3   8   1     3273.87     3138.60     76.92 o 
  -2   8   1       62.92       64.80      3.45 o 
  -1   8   1      113.22      121.27      4.50 o 
   4   8   1       26.42       30.12      4.76 o 
   5   8   1      292.63      274.09     12.42 o 
   6   8   1       86.10       84.93      6.65 o 
   7   8   1       98.24       94.66      6.91 o 
 -13   9   1      175.34      223.21     11.68 o 
 -12   9   1        3.67        8.50      4.32 o 
 -11   9   1       13.37       21.38      4.86 o 
 -10   9   1      438.31      416.40     17.05 o 
  -9   9   1      466.03      474.94     18.62 o 
  -8   9   1      812.19      847.67     30.95 o 
  -7   9   1      429.21      402.90     16.29 o 
  -6   9   1       64.65       75.41      3.93 o 
  -5   9   1     1897.47     1842.32     36.10 o 
  -4   9   1       31.85       46.34      3.41 o 
  -3   9   1      621.01      608.66     15.34 o 
  -2   9   1      335.82      375.28     15.35 o 
 -13  10   1       19.61       42.52      6.27 o 
 -12  10   1      199.52      224.05     11.62 o 
 -11  10   1       83.29       82.14      6.87 o 
 -10  10   1      542.27      521.18     20.14 o 
  -9  10   1      168.72      160.00      8.92 o 
  -8  10   1        1.24        6.74      3.48 o 
  -7  10   1     1062.21     1028.04     25.22 o 
  -6  10   1      133.00      132.39      4.71 o 
  -5  10   1      252.82      248.72      8.03 o 
  -4  10   1       67.58       71.77      3.96 o 
 -12  11   1      218.59      226.84     11.42 o 
 -11  11   1       36.85       45.35      6.29 o 
 -10  11   1       20.33       25.42      5.13 o 
  -9  11   1      564.73      506.07     19.70 o 
  -8  11   1       21.32       20.14      4.61 o 
  -7  11   1      474.89      478.33     18.48 o 
  -6  11   1       29.05       43.68      5.46 o 
  -5  11   1        1.61       11.69      3.72 o 
 -12  12   1       22.30       34.04      5.98 o 
 -11  12   1      205.76      227.89     11.48 o 
 -10  12   1       22.98       29.25      5.49 o 
  -9  12   1      318.20      319.90     14.52 o 
  -8  12   1        1.59       12.39      4.33 o 
  -7  12   1        3.60        4.79      3.82 o 
 -11  13   1      190.86      202.41     10.83 o 
 -10  13   1        4.36       10.08      4.57 o 
  -9  13   1        4.64       11.42      4.54 o 
  -8  13   1      497.38      517.57     20.48 o 
 -10  14   1      203.82      213.81     11.33 o 
   3 -13   2      573.02      586.55     21.27 o 
   1 -12   2      807.63      725.14     24.73 o 
   2 -12   2       43.63       52.45      6.14 o 
  12 -12   2        2.59        6.95      3.98 o 
   0 -11   2      101.24       91.81      6.21 o 
   1 -11   2      239.57      232.16     10.61 o 
   2 -11   2       36.94       49.31      5.49 o 
  10 -11   2        0.01        2.31      3.36 o 
  11 -11   2       36.56       49.50      6.56 o 
  12 -11   2      163.83      171.44      9.84 o 
  -2 -10   2       16.04       22.19      4.13 o 
  -1 -10   2      310.38      303.22     12.27 o 
   0 -10   2        0.92        1.77      2.46 o 
   1 -10   2       10.88       19.36      3.09 o 
   2 -10   2     1135.85     1043.88     42.89 o 
   3 -10   2      236.67      242.79     13.64 o 
   4 -10   2      913.08      927.50     39.18 o 
   5 -10   2      361.64      358.61     18.13 o 
   6 -10   2      219.84      226.20     13.37 o 
   8 -10   2        1.74        4.64      3.26 o 
   9 -10   2      249.91      256.34     12.04 o 
  10 -10   2      292.08      293.36     13.24 o 
  11 -10   2        1.44        1.51      3.62 o 
  12 -10   2      329.83      344.70     15.07 o 
  13 -10   2        4.02       25.37      5.49 o 
  -6  -9   2       37.71       64.56      6.97 o 
  -3  -9   2      315.82      291.27     11.90 o 
  -2  -9   2        1.77        0.70      2.63 o 
  -1  -9   2       50.64       49.40      3.46 o 
   0  -9   2     1041.81      968.12     24.25 o 
   1  -9   2       96.51       94.92      7.23 o 
   2  -9   2     2290.78     2021.88     77.81 o 
   3  -9   2      155.35      157.06      9.78 o 
   4  -9   2      157.39      161.87      9.97 o 
   5  -9   2     1449.17     1389.28     55.36 o 
   7  -9   2      422.93      470.33     13.07 o 
   8  -9   2      206.91      213.95      7.50 o 
   9  -9   2        0.71       -0.24      2.99 o 
  13  -9   2      164.04      196.86     10.64 o 
  -7  -8   2      107.18      101.41      7.38 o 
  -6  -8   2        0.93       -2.82      3.24 o 
  -5  -8   2      293.59      274.98      8.44 o 
  -4  -8   2       53.52       56.26      8.35 o 
  -3  -8   2      115.64      100.10      6.13 o 
  -2  -8   2     1029.51      934.20     23.32 o 
  -1  -8   2      249.83      236.26      7.69 o 
   0  -8   2     2464.40     2396.28     55.10 o 
   1  -8   2      223.36      217.61     11.45 o 
   2  -8   2       75.52       70.73      5.75 o 
   3  -8   2     1679.28     1638.88     63.50 o 
   4  -8   2      188.28      184.09     10.44 o 
   5  -8   2     2278.75     2230.83     73.67 o 
   6  -8   2      270.77      270.20      8.99 o 
   7  -8   2        1.55        3.21      3.06 o 
   8  -8   2     1726.46     1748.12     59.88 o 
  -8  -7   2        1.49        4.72      3.91 o 
  -7  -7   2      156.85      162.49      8.99 o 
  -6  -7   2       65.96       62.13      7.01 o 
  -5  -7   2       71.02       58.04      3.78 o 
  -4  -7   2      367.54      331.15      7.95 o 
  -3  -7   2      145.69      138.67      4.20 o 
  -2  -7   2     2556.08     2431.12     38.88 o 
  -1  -7   2      139.41      134.64      5.08 o 
   0  -7   2       61.90       52.87      4.81 o 
   1  -7   2     2070.48     1902.74     72.27 o 
   2  -7   2      205.84      207.78     10.79 o 
   3  -7   2     3229.58     3132.06    116.83 o 
   4  -7   2      554.81      563.33     20.35 o 
   5  -7   2       84.42       94.95      5.65 o 
   6  -7   2     3978.53     3986.61    129.40 o 
   7  -7   2      973.77      958.22     34.16 o 
   8  -7   2      248.07      243.51     11.69 o 
   9  -7   2      440.64      425.01     18.00 o 
  -9  -6   2      119.80      122.78      7.88 o 
  -8  -6   2       35.87       43.70      5.75 o 
  -7  -6   2      114.68      108.48      5.86 o 
  -6  -6   2      171.14      171.64      6.40 o 
  -5  -6   2       42.21       59.74      7.97 o 
  -4  -6   2     1906.08     1838.45     33.37 o 
  -3  -6   2       28.67       40.45      3.65 o 
  -2  -6   2        0.37        6.88      2.32 o 
  -1  -6   2      504.46      475.29     13.57 o 
   0  -6   2      564.13      542.11     14.88 o 
   1  -6   2     2126.55     2067.45     77.71 o 
   2  -6   2      264.83      251.25      9.91 o 
   3  -6   2      605.76      631.71     16.67 o 
   4  -6   2     6338.21     6571.28    209.48 o 
   5  -6   2      957.74      895.52     31.12 o 
   6  -6   2      670.59      611.47     22.51 o 
   7  -6   2      809.57      754.31     27.46 o 
   8  -6   2       38.96       47.04      5.83 o 
   9  -6   2     1359.93     1312.97     46.19 o 
  -9  -5   2       59.28       54.63      5.59 o 
  -8  -5   2       43.64       54.22      4.45 o 
  -7  -5   2       47.90       61.17      4.31 o 
  -6  -5   2     1202.60     1170.85     26.36 o 
  -5  -5   2       41.02       56.35      4.17 o 
  -4  -5   2      514.07      527.61     10.98 o 
  -3  -5   2      286.53      263.29      8.81 o 
  -2  -5   2      182.36      172.49      6.23 o 
  -1  -5   2     5269.34     5388.39    264.80 o 
   0  -5   2       21.58       29.18      2.07 o 
   1  -5   2     1352.04     1470.61     29.04 o 
   2  -5   2     6372.94     6516.37    125.57 o 
   3  -5   2     1091.50     1109.00     36.71 o 
   4  -5   2      236.20      238.54      9.59 o 
   5  -5   2        2.49        8.38      2.24 o 
   6  -5   2        1.50        8.61      2.82 o 
   7  -5   2     2009.73     1912.63     64.06 o 
   8  -5   2        1.15        1.50      3.04 o 
   9  -5   2      950.52      964.42     35.25 o 
 -10  -4   2        7.49       14.34      4.26 o 
  -9  -4   2       13.80       16.70      4.23 o 
  -8  -4   2      762.60      728.04     17.88 o 
  -7  -4   2        2.63        3.77      3.31 o 
  -6  -4   2      176.31      183.24      5.43 o 
  -5  -4   2      171.14      171.95      5.21 o 
  -4  -4   2      333.76      326.00      7.41 o 
  -3  -4   2     2726.03     2630.42     65.78 o 
  -2  -4   2      826.02      841.13     22.28 o 
  -1  -4   2     6177.38     5655.00    137.94 o 
   0  -4   2    11870.80    11334.90    279.10 o 
   1  -4   2     1550.94     1575.84     30.93 o 
   2  -4   2     8399.51     8984.47    203.45 o 
   3  -4   2      158.04      170.24      7.19 o 
   4  -4   2       73.35       72.27      4.24 o 
   5  -4   2     1704.93     1687.49     55.93 o 
   6  -4   2        1.98       19.45      3.50 o 
   7  -4   2     2802.60     2926.73     96.25 o 
   8  -4   2        7.93       13.59      3.82 o 
   9  -4   2      204.14      214.85     11.11 o 
 -11  -3   2        5.53       18.33      4.57 o 
 -10  -3   2      212.62      212.69     10.48 o 
  -9  -3   2        2.10        3.92      3.52 o 
  -8  -3   2      317.33      302.50      9.14 o 
  -7  -3   2       70.72       72.98      3.50 o 
  -6  -3   2      161.15      153.65      4.81 o 
  -5  -3   2     2794.45     2673.85     47.22 o 
  -4  -3   2      468.15      453.13     18.30 o 
  -3  -3   2      791.82      794.28     28.02 o 
  -2  -3   2     7715.69     7636.14    185.20 o 
  -1  -3   2     1636.66     1735.61     35.89 o 
   0  -3   2     7044.37     6897.14    228.34 o 
   1  -3   2     1231.17     1305.15     30.77 o 
   2  -3   2      892.27      932.74     37.92 o 
   3  -3   2     7405.44     7634.49    375.50 o 
   4  -3   2      593.69      590.35     20.85 o 
   5  -3   2     9976.25     9473.61    308.86 o 
   6  -3   2      200.40      220.96     10.24 o 
   8  -3   2     1409.45     1465.94     50.68 o 
   9  -3   2      117.84      130.71      8.44 o 
 -11  -2   2        0.11        0.02      3.74 o 
 -10  -2   2      142.37      154.71      8.67 o 
  -9  -2   2        5.50       14.99      4.37 o 
  -8  -2   2       10.71       11.65      2.74 o 
  -7  -2   2      746.19      743.17     15.04 o 
  -6  -2   2      365.16      341.43      7.90 o 
  -5  -2   2     1123.37     1028.48     37.40 o 
  -4  -2   2     4339.28     4447.20    147.49 o 
  -3  -2   2      886.87      899.04     31.82 o 
  -2  -2   2     5538.02     5485.31    159.64 o 
  -1  -2   2      159.91      170.68      5.17 o 
   0  -2   2      264.64      307.10     26.89 o 
   1  -2   2     5034.14     5122.23     98.44 o 
   2  -2   2     1567.28     1771.36     58.39 o 
   3  -2   2    16544.13    16517.33    535.30 o 
   4  -2   2       35.31       73.37      4.30 o 
   5  -2   2      285.68      300.68     12.51 o 
   6  -2   2     3561.15     3741.72    124.53 o 
   7  -2   2      294.19      290.18     13.21 o 
   8  -2   2      743.11      765.52     29.29 o 
 -12  -1   2      112.25      129.70      7.93 o 
 -11  -1   2        0.12        0.78      3.50 o 
 -10  -1   2        5.31        7.37      3.94 o 
  -9  -1   2      456.30      491.72     18.73 o 
  -8  -1   2      164.89      168.11      6.70 o 
  -7  -1   2     1107.62     1110.15     24.34 o 
  -6  -1   2     1326.58     1289.43     23.93 o 
  -5  -1   2       20.19       27.52      4.56 o 
  -4  -1   2     1987.97     2043.77     69.24 o 
  -3  -1   2       50.35       45.33      3.47 o 
  -2  -1   2     1400.20     1519.74     58.28 o 
  -1  -1   2     1756.19     1703.13     56.17 o 
   0  -1   2      284.62      293.72      7.76 o 
   1  -1   2    21895.54    21848.89    713.17 o 
   2  -1   2      144.82      172.16      6.78 o 
   3  -1   2      231.61      300.40     11.40 o 
   4  -1   2     6134.42     6569.10    214.96 o 
   5  -1   2      414.38      409.16     16.36 o 
   6  -1   2     1726.79     1766.03     60.94 o 
   7  -1   2      260.55      273.23      8.47 o 
   8  -1   2      160.63      156.45      6.11 o 
   9  -1   2      515.93      533.02     14.67 o 
  10  -1   2      242.91      228.46     10.93 o 
 -11   0   2      162.93      177.97      9.48 o 
 -10   0   2      179.86      180.48      9.93 o 
  -9   0   2      509.07      535.75     19.80 o 
  -8   0   2      271.69      281.07     10.61 o 
  -7   0   2       45.33       53.49      2.59 o 
  -6   0   2     1677.78     1693.11     40.64 o 
  -5   0   2      626.88      626.53     16.06 o 
  -4   0   2     4788.21     4577.11    104.85 o 
  -3   0   2     2607.18     2720.50     62.57 o 
  -2   0   2      242.39      258.27      6.65 o 
  -1   0   2    26451.38    21869.06   1347.77 o 
   0   0   2        2.63       42.87      1.51 o 
   1   0   2       51.45       64.15      7.52 o 
   2   0   2     1444.86     1322.29     44.33 o 
   4   0   2     4887.02     5243.25    172.56 o 
   5   0   2       84.25       89.69      5.94 o 
   6   0   2      426.10      521.39     20.82 o 
   7   0   2     1457.73     1407.74     26.46 o 
   8   0   2      393.82      389.17     14.15 o 
   9   0   2      357.66      358.47     14.55 o 
  10   0   2       22.57       26.65      4.86 o 
  11   0   2        0.35       -2.85      2.85 o 
  -9   1   2        4.00        2.60      3.33 o 
  -8   1   2      685.47      684.38     23.35 o 
  -7   1   2      487.61      488.15     10.62 o 
  -6   1   2     1374.73     1275.59     30.98 o 
  -5   1   2      115.99      117.59      4.24 o 
  -4   1   2       20.26       28.24      1.79 o 
  -3   1   2    27483.46    23864.00    799.08 o 
  -2   1   2     1263.84     1358.66     31.31 o 
  -1   1   2      549.88      556.78     13.18 o 
   0   1   2     8851.62     9482.65    220.43 o 
   1   1   2       21.70       21.43      1.63 o 
   2   1   2     7046.95     8240.92    187.35 o 
   3   1   2      344.50      333.42     13.46 o 
   4   1   2     4017.03     4352.60    144.20 o 
   5   1   2     2317.60     2301.75     78.46 o 
   6   1   2     1667.76     1625.74     30.10 o 
   7   1   2      811.78      790.29     15.95 o 
   8   1   2        8.57       18.75      7.31 o 
   9   1   2       24.72       31.75      4.91 o 
  10   1   2      389.43      421.01     16.71 o 
  11   1   2        0.36        1.99      3.48 o 
  -9   2   2      216.08      196.18     10.11 o 
  -8   2   2     1084.04     1027.82     36.36 o 
  -7   2   2       98.12       98.95      4.50 o 
  -6   2   2        7.03        9.98      1.93 o 
  -5   2   2     9900.88     9463.51    215.13 o 
  -4   2   2       98.17       93.04      3.20 o 
  -3   2   2     1649.22     1601.59     36.99 o 
  -2   2   2       16.57       42.11      1.62 o 
  -1   2   2     5376.16     5843.60    132.74 o 
   0   2   2     6664.28     7055.56    215.10 o 
   1   2   2       60.59       55.97      2.29 o 
   2   2   2     4621.58     5311.50    121.43 o 
   3   2   2     5479.50     6216.10    204.22 o 
   4   2   2      453.33      438.83     17.84 o 
   5   2   2     1864.23     1899.00     43.31 o 
   6   2   2        0.12       31.65      4.03 o 
   7   2   2        3.81       22.79      7.59 o 
   8   2   2      831.58      808.85     19.65 o 
   9   2   2        1.10        3.82      3.43 o 
  10   2   2      170.95      182.23      9.61 o 
  11   2   2        0.22        2.89      3.69 o 
  -9   3   2       65.12       63.11      5.41 o 
  -8   3   2        2.74        4.79      3.04 o 
  -7   3   2     4816.63     4222.49    136.63 o 
  -6   3   2       21.22       30.97      3.14 o 
  -5   3   2     2375.54     2326.60     53.96 o 
  -4   3   2     1328.60     1269.07     29.73 o 
  -3   3   2       36.14       42.03      2.95 o 
  -2   3   2     4091.45     4693.82    112.87 o 
  -1   3   2     1132.16     1309.22     30.48 o 
   0   3   2    11439.02    12537.14    323.40 o 
   1   3   2     3625.70     3877.03     75.16 o 
   2   3   2     1602.06     1636.13     38.79 o 
   3   3   2     2304.05     2389.41     56.16 o 
   4   3   2      142.91      162.82      8.84 o 
   5   3   2        0.51       32.01      5.62 o 
   6   3   2      674.77      677.62     14.07 o 
   7   3   2       16.00       18.57      3.04 o 
   8   3   2      598.18      574.25     15.03 o 
   9   3   2        0.00        2.85      3.33 o 
  10   3   2        0.32        1.58      3.74 o 
  -9   4   2     1582.43     1348.83     47.18 o 
  -8   4   2       11.55       18.37      4.03 o 
  -7   4   2     1547.38     1451.31     49.38 o 
  -6   4   2      140.19      148.64      7.60 o 
  -5   4   2       12.39       25.39      3.47 o 
  -4   4   2     2980.89     3024.38     97.53 o 
  -3   4   2     2185.82     2287.09     74.06 o 
  -2   4   2    11020.72    11273.89    594.45 o 
  -1   4   2     4264.50     4460.91     86.17 o 
   0   4   2      308.91      307.77      6.93 o 
   1   4   2     7209.21     7684.40    148.06 o 
   2   4   2      311.27      302.09     10.59 o 
   3   4   2      282.28      286.85     15.73 o 
   4   4   2      581.03      575.48     15.29 o 
   5   4   2        8.54        7.69      2.40 o 
   6   4   2     1247.90     1245.73     25.44 o 
   7   4   2       48.73       61.00      6.71 o 
   8   4   2        3.56       11.04      4.06 o 
   9   4   2      111.90      116.31      7.95 o 
  10   4   2       39.22       49.91      6.26 o 
  -9   5   2      900.07      838.79     31.03 o 
  -8   5   2       13.09       21.05      4.11 o 
  -7   5   2       17.72       44.53      5.20 o 
  -6   5   2     2018.09     2083.66     69.05 o 
  -5   5   2      969.88      930.83     32.11 o 
  -4   5   2     5152.67     5176.64    165.73 o 
  -3   5   2     2217.22     2107.53     68.71 o 
  -2   5   2      151.90      152.94      6.88 o 
  -1   5   2     8029.42     7785.15    153.95 o 
   0   5   2      890.98      858.83     22.55 o 
   1   5   2      782.53      727.72     18.45 o 
   2   5   2      873.79      868.89     21.88 o 
   3   5   2       24.49       43.50      2.95 o 
   4   5   2     2629.68     2538.09     45.66 o 
   5   5   2       70.37       78.66      6.30 o 
   6   5   2       90.81       96.58      6.56 o 
   7   5   2      201.57      202.76     10.45 o 
   8   5   2       73.50       77.69      6.43 o 
   9   5   2      177.69      179.26      9.76 o 
  -9   6   2      149.30      136.38      8.36 o 
  -8   6   2      435.75      419.43     17.44 o 
  -7   6   2      789.35      773.85     28.38 o 
  -6   6   2     2983.78     2961.92     65.38 o 
  -5   6   2      621.20      585.68     21.56 o 
  -4   6   2      405.03      349.47     13.63 o 
  -3   6   2     3906.14     3954.74    127.32 o 
  -2   6   2       47.61       46.01      2.54 o 
  -1   6   2      821.77      800.89     20.69 o 
   0   6   2      587.98      569.45     32.24 o 
   1   6   2       13.67       24.54      2.67 o 
   2   6   2     4304.06     4069.61     83.87 o 
   3   6   2      225.10      216.39      5.03 o 
   4   6   2      108.60      105.84      3.98 o 
   5   6   2      417.57      418.17     16.48 o 
   6   6   2      175.50      164.44      9.23 o 
   7   6   2      262.97      277.98     12.69 o 
   8   6   2        6.16        9.07      4.08 o 
 -13   7   2      211.76      222.74     11.33 o 
 -12   7   2        9.12       16.29      4.71 o 
 -11   7   2      110.49      114.40      7.79 o 
 -10   7   2      274.51      300.20     13.36 o 
  -9   7   2      114.29      116.03      5.34 o 
  -8   7   2     2037.00     1905.21     92.86 o 
  -7   7   2      183.08      183.84      6.56 o 
  -6   7   2      143.27      155.58      5.57 o 
  -5   7   2     1770.51     1712.33     38.56 o 
  -4   7   2      334.76      326.94     13.36 o 
  -3   7   2      837.92      826.99     21.66 o 
  -2   7   2      115.86      122.61      4.69 o 
  -1   7   2       14.28       20.09      3.42 o 
   0   7   2     2595.30     2324.06     76.39 o 
   1   7   2      148.26      138.26      6.81 o 
   2   7   2      326.23      320.02      9.12 o 
   3   7   2      329.79      308.66      9.63 o 
   4   7   2      138.29      120.65      7.42 o 
   5   7   2      558.81      552.52     20.47 o 
   6   7   2       12.71       11.37      4.11 o 
   7   7   2       54.21       55.80      5.66 o 
   8   7   2       69.07       74.16      6.24 o 
 -13   8   2       76.05       85.02      7.14 o 
 -12   8   2       54.28       71.43      6.60 o 
 -11   8   2      159.81      168.50      9.62 o 
 -10   8   2      972.60      978.02     33.37 o 
  -9   8   2       12.42       18.98      4.08 o 
  -8   8   2       99.51      106.90      7.84 o 
  -7   8   2      903.57      835.12     28.04 o 
  -6   8   2       87.44       82.82      3.95 o 
  -5   8   2     1771.51     1619.00     36.89 o 
  -4   8   2        0.56       10.14      4.30 o 
  -3   8   2      636.45      597.67     15.01 o 
  -2   8   2     3610.05     3507.98     76.77 o 
  -1   8   2      227.24      212.66      6.65 o 
   0   8   2      627.35      585.80     14.81 o 
   1   8   2      103.19      106.17      4.53 o 
   4   8   2        0.17        1.39      3.30 o 
   5   8   2      189.71      170.88      9.23 o 
   6   8   2       84.32       74.35      6.31 o 
   7   8   2       21.72       28.36      5.37 o 
 -13   9   2       32.42       41.37      6.51 o 
 -12   9   2      431.25      459.52     18.84 o 
 -11   9   2        3.95       13.61      4.20 o 
 -10   9   2      107.96      109.36      8.00 o 
  -9   9   2      449.20      424.61     16.99 o 
  -8   9   2      177.85      173.75      9.08 o 
  -7   9   2      857.99      793.65     30.30 o 
  -6   9   2      135.20      133.50      5.42 o 
  -5   9   2      204.93      200.70      6.85 o 
  -4   9   2     2686.23     2632.12     70.38 o 
  -3   9   2      254.21      234.27      7.43 o 
  -2   9   2     1482.22     1463.61     33.76 o 
  -1   9   2       82.31       80.10      4.00 o 
 -13  10   2        0.04       -1.78      3.65 o 
 -12  10   2       80.12       86.03      6.85 o 
 -11  10   2      186.38      195.44     10.46 o 
 -10  10   2       25.04       30.44      5.34 o 
  -9  10   2      516.80      489.11     19.04 o 
  -8  10   2       50.96       59.20      5.46 o 
  -7  10   2      114.92      120.54      7.39 o 
  -6  10   2     1492.21     1495.61     35.13 o 
  -5  10   2      165.54      182.42      9.70 o 
  -4  10   2     1176.04     1103.30     26.54 o 
  -3  10   2       14.79       25.09      3.18 o 
  -2  10   2       57.03       47.99      4.59 o 
 -12  11   2        0.17       -1.27      3.86 o 
 -11  11   2      271.13      257.67     12.48 o 
 -10  11   2       55.24       68.11      7.35 o 
  -9  11   2      113.27      122.13      8.13 o 
  -8  11   2      635.66      597.50     22.43 o 
  -7  11   2       33.70       36.26      5.46 o 
  -6  11   2      785.17      771.31     27.06 o 
  -5  11   2       28.82       39.26      5.37 o 
  -4  11   2        0.77       -2.68      2.89 o 
  -3  11   2      348.74      345.06     14.19 o 
 -12  12   2       34.92       36.82      6.05 o 
 -11  12   2      112.49      114.72      7.93 o 
 -10  12   2      172.53      173.07      9.98 o 
  -9  12   2        3.26        5.54      4.11 o 
  -8  12   2      657.36      679.42     25.14 o 
  -7  12   2        3.92        8.75      3.96 o 
  -6  12   2       65.44       71.63      6.58 o 
  -5  12   2      229.12      255.55     12.17 o 
 -11  13   2        6.64       19.52      5.23 o 
 -10  13   2      295.84      287.00     13.68 o 
  -9  13   2        6.71       12.91      4.60 o 
  -8  13   2      102.52      115.30      8.22 o 
  -7  13   2      105.90       99.91      7.95 o 
  -6  13   2       34.38       45.60      6.48 o 
 -10  14   2       80.06       94.58      7.48 o 
  -9  14   2       43.16       66.06      8.01 o 
  -8  14   2       27.98       42.15      6.75 o 
   4 -15   3       37.13       52.46      7.05 o 
   5 -15   3      141.66      138.24      8.70 o 
   3 -14   3      116.09      129.91      8.41 o 
   4 -14   3        7.13        9.16      4.35 o 
   1 -13   3      200.71      194.04     10.00 o 
   2 -13   3        0.86       -1.33      3.52 o 
   3 -13   3       56.76       85.81      6.89 o 
  -1 -12   3      241.19      227.22     10.62 o 
   0 -12   3       18.48       21.28      4.64 o 
   1 -12   3      112.42      117.18      7.42 o 
   2 -12   3      410.84      393.21     15.74 o 
  -2 -11   3       35.99       41.64      5.64 o 
  -1 -11   3      165.43      159.54      8.65 o 
   0 -11   3      362.16      354.22     14.23 o 
   1 -11   3      124.89      124.68      7.61 o 
   2 -11   3     1284.47     1252.67     39.35 o 
  12 -11   3       92.23       98.53      7.57 o 
  -4 -10   3       32.54       37.19      5.46 o 
  -3 -10   3       96.60       85.08      6.09 o 
  -2 -10   3      206.07      179.05      8.88 o 
  -1 -10   3       32.69       39.88      5.01 o 
   0 -10   3     1256.33     1220.15     38.05 o 
   1 -10   3       10.87       10.81      2.77 o 
   2 -10   3        0.27        0.02      4.09 o 
   3 -10   3      792.26      737.19     32.16 o 
   4 -10   3       90.69       89.97      7.74 o 
   5 -10   3     1299.29     1335.86     54.34 o 
   6 -10   3       55.23       54.97      6.29 o 
  10 -10   3      302.01      276.98     12.61 o 
  11 -10   3      116.14      107.41      7.44 o 
  12 -10   3        0.81       -1.65      3.35 o 
  13 -10   3      205.08      235.89     11.64 o 
  -6  -9   3       30.97       36.90      5.74 o 
  -5  -9   3      160.15      163.01      8.58 o 
  -4  -9   3      102.44       86.16      6.18 o 
  -3  -9   3        1.99        4.49      3.21 o 
  -2  -9   3     1100.56     1049.56     33.31 o 
  -1  -9   3        0.52        4.04      2.35 o 
   0  -9   3       25.78       55.45      3.75 o 
   1  -9   3      258.13      247.64      8.21 o 
   2  -9   3       83.97       81.82      6.82 o 
   3  -9   3     1720.37     1578.38     62.10 o 
   4  -9   3        2.37        4.98      4.01 o 
   5  -9   3      231.50      237.62     13.32 o 
   6  -9   3     1230.80     1179.30     48.15 o 
  -7  -8   3      103.21      101.54      7.26 o 
  -6  -8   3        7.75        9.60      2.87 o 
  -5  -8   3        1.13       -0.03      2.37 o 
  -4  -8   3      866.57      804.20     19.04 o 
  -3  -8   3        6.13        1.14      2.74 o 
  -2  -8   3      217.98      223.31      7.70 o 
  -1  -8   3      137.67      144.02      8.68 o 
   0  -8   3        0.55        0.17      3.65 o 
   1  -8   3     2721.36     2525.67     95.60 o 
   2  -8   3        4.89       13.17      4.11 o 
   3  -8   3     1263.89     1265.12     50.20 o 
   4  -8   3     1902.68     1929.86     74.38 o 
   5  -8   3      986.44      939.75     38.57 o 
   7  -8   3       13.52       26.61      4.91 o 
   8  -8   3       36.52       58.65      6.48 o 
  -8  -7   3        2.56        6.38      2.67 o 
  -7  -7   3        2.27        0.68      2.72 o 
  -6  -7   3      592.43      575.74     22.28 o 
  -5  -7   3       39.32       47.07      7.32 o 
  -4  -7   3      239.32      233.19      6.26 o 
  -3  -7   3       17.30       34.06      3.58 o 
  -2  -7   3      113.76      106.69      3.34 o 
  -1  -7   3     1709.15     1595.27     37.43 o 
   0  -7   3      146.85      138.17      5.24 o 
   1  -7   3     2466.29     2341.20     88.47 o 
   2  -7   3     2325.42     2262.85     85.66 o 
   3  -7   3      655.87      620.50     26.13 o 
   4  -7   3     3173.80     3240.07    121.05 o 
   5  -7   3       19.91       39.28      4.52 o 
   6  -7   3      173.73      177.15      8.81 o 
   7  -7   3     1595.67     1481.47     50.75 o 
   8  -7   3        4.62        2.41      3.55 o 
   9  -7   3      987.94      863.05     32.04 o 
  -9  -6   3        0.20        4.21      3.69 o 
  -8  -6   3      248.86      243.46      8.16 o 
  -7  -6   3        1.03        5.38      2.66 o 
  -6  -6   3      277.95      252.15     11.40 o 
  -5  -6   3        0.23        2.77      4.43 o 
  -4  -6   3        0.57        1.59      1.63 o 
  -3  -6   3     2125.54     1974.09     31.89 o 
  -2  -6   3      415.69      405.55      9.34 o 
  -1  -6   3     1707.55     1662.22     42.35 o 
   0  -6   3     2411.55     2435.19    167.88 o 
   1  -6   3      828.80      814.07     21.33 o 
   2  -6   3     1407.23     1456.04     55.88 o 
   3  -6   3      189.03      191.85     10.02 o 
   4  -6   3      666.84      685.43     23.90 o 
   5  -6   3     1638.62     1620.57     54.07 o 
   6  -6   3       54.23       48.44      4.10 o 
   7  -6   3     3417.85     3032.92     99.28 o 
   8  -6   3        3.89       13.13      3.67 o 
   9  -6   3       10.96       24.43      4.84 o 
  -9  -5   3        3.17        1.29      3.81 o 
  -8  -5   3      166.05      171.18      6.55 o 
  -7  -5   3        0.04        1.46      3.81 o 
  -6  -5   3        0.22        2.56      3.51 o 
  -5  -5   3      688.90      658.29     13.60 o 
  -4  -5   3      275.45      279.19      8.13 o 
  -3  -5   3     2532.57     2394.60     38.39 o 
  -2  -5   3     1143.68     1151.77     38.20 o 
  -1  -5   3      325.14      301.37     12.26 o 
   0  -5   3     4433.50     4425.09    108.52 o 
   1  -5   3       39.78       54.59      5.72 o 
   2  -5   3      990.19     1042.98     26.41 o 
   3  -5   3      893.92      896.21     29.90 o 
   4  -5   3        5.02        8.21      2.14 o 
   5  -5   3     4450.06     4370.26    140.60 o 
   6  -5   3      404.76      407.23     15.98 o 
   7  -5   3        1.04        6.03      2.84 o 
   8  -5   3     1196.59     1276.02     44.63 o 
   9  -5   3      106.21      124.63      7.88 o 
 -10  -4   3      117.76      122.68      7.91 o 
  -9  -4   3       12.51       17.67      4.49 o 
  -8  -4   3       16.28       21.55      3.32 o 
  -7  -4   3      546.46      524.84     13.61 o 
  -6  -4   3      179.50      176.84      5.30 o 
  -5  -4   3     1619.76     1596.35     29.37 o 
  -4  -4   3      739.94      710.00     13.97 o 
  -3  -4   3       35.78       40.76      6.51 o 
  -2  -4   3     2381.95     2417.33     60.49 o 
  -1  -4   3      652.65      654.53     33.42 o 
   0  -4   3     4665.23     4546.62    306.02 o 
   1  -4   3      742.59      775.85     19.95 o 
   2  -4   3       13.81       20.89      1.53 o 
   3  -4   3    11037.41    11335.92    256.71 o 
   4  -4   3      790.80      794.74     53.98 o 
   5  -4   3      381.49      340.50     13.41 o 
   6  -4   3     1352.99     1327.36     45.18 o 
   7  -4   3       71.85       74.57      5.48 o 
   8  -4   3     1286.37     1280.72     45.10 o 
   9  -4   3       29.18       53.05      6.66 o 
 -11  -3   3       12.21       21.12      4.47 o 
 -10  -3   3       11.77       13.22      4.60 o 
  -9  -3   3      144.11      153.17      8.68 o 
  -8  -3   3      152.59      149.40      6.04 o 
  -7  -3   3      870.39      833.97     16.79 o 
  -6  -3   3      217.20      218.79      6.02 o 
  -5  -3   3        6.30       15.96      2.13 o 
  -4  -3   3     1426.08     1404.44     49.32 o 
  -3  -3   3      538.50      539.38     15.49 o 
  -2  -3   3     4933.68     4824.47    271.57 o 
  -1  -3   3     1356.31     1397.61     35.14 o 
   0  -3   3       12.52       26.29      5.63 o 
   1  -3   3    22573.26    22833.93    461.70 o 
   2  -3   3     2255.67     2523.26     57.87 o 
   3  -3   3      708.22      750.42     25.71 o 
   4  -3   3     2059.63     2204.52     73.19 o 
   5  -3   3      245.87      265.47     11.04 o 
   6  -3   3     3697.41     3582.60    119.29 o 
   9  -3   3      331.69      347.08     15.68 o 
 -11  -2   3       53.11       73.67      6.31 o 
 -10  -2   3       36.63       44.99      5.92 o 
  -9  -2   3      666.21      653.56     23.42 o 
  -8  -2   3      105.20      112.39      5.12 o 
  -7  -2   3       22.44       30.77      5.47 o 
  -6  -2   3      580.66      553.01     16.14 o 
  -5  -2   3      331.01      317.25      7.33 o 
  -4  -2   3     1291.39     1336.65     46.69 o 
  -3  -2   3       12.90       21.79      3.25 o 
  -2  -2   3      103.34      118.72      3.11 o 
  -1  -2   3    15947.91    14387.75    348.43 o 
   0  -2   3     4466.34     4451.28    242.91 o 
   1  -2   3      323.58      335.37      8.95 o 
   2  -2   3     6216.75     6929.07    225.29 o 
   3  -2   3      683.68      706.08     24.55 o 
   4  -2   3     8231.60     7906.66    257.69 o 
   5  -2   3      225.52      216.19      9.77 o 
   6  -2   3     2203.22     2302.49     78.17 o 
   7  -2   3      557.68      564.50     22.35 o 
   8  -2   3      848.78      857.61     32.42 o 
 -11  -1   3      182.19      197.12     10.32 o 
 -10  -1   3        9.85       16.31      4.57 o 
  -9  -1   3      141.90      135.01      8.29 o 
  -8  -1   3      157.24      175.92      5.42 o 
  -7  -1   3      216.85      220.40      6.67 o 
  -6  -1   3     2290.34     2140.99     38.20 o 
  -5  -1   3       37.98       35.21      3.79 o 
  -4  -1   3      587.33      596.15     15.12 o 
  -3  -1   3    11053.59    10451.09    237.15 o 
  -2  -1   3       11.35       22.80      1.30 o 
  -1  -1   3      156.84      163.35     15.64 o 
   0  -1   3      155.56      214.11      8.55 o 
   1  -1   3      803.57      909.00     22.67 o 
   3  -1   3       86.94      108.28      5.38 o 
   4  -1   3     2845.16     2733.92     90.97 o 
   5  -1   3     2196.91     2145.71     72.77 o 
   6  -1   3      954.50      957.98     34.97 o 
   7  -1   3     1340.22     1347.66     25.32 o 
   8  -1   3        0.24        7.42      2.50 o 
   9  -1   3      107.72      118.27      7.40 o 
  10  -1   3      508.90      491.41     18.50 o 
 -11   0   3       76.12       74.02      6.45 o 
 -10   0   3       96.83      100.21      7.09 o 
  -9   0   3       83.06       78.20      6.28 o 
  -8   0   3      756.45      740.39     18.98 o 
  -7   0   3      412.93      400.21      8.90 o 
  -6   0   3      634.94      608.50     12.48 o 
  -5   0   3     5689.05     5426.03    124.59 o 
  -4   0   3      647.48      595.69     22.62 o 
  -3   0   3     4539.67     4438.68    101.25 o 
  -2   0   3      477.50      501.13     12.08 o 
  -1   0   3      636.72      725.95     14.48 o 
   0   0   3     3363.34     3369.53     65.15 o 
   1   0   3      638.28      727.67     17.40 o 
   2   0   3    17792.29    20078.57    652.71 o 
   3   0   3      602.33      613.69     22.03 o 
   4   0   3     1401.35     1468.67     50.49 o 
   5   0   3     2107.86     2195.54     74.88 o 
   6   0   3      206.14      203.18      5.47 o 
   7   0   3       22.06       48.27      5.99 o 
   8   0   3      617.84      623.03     16.57 o 
   9   0   3       12.54       17.84      4.10 o 
  10   0   3      328.76      333.31     14.07 o 
  11   0   3       22.59       33.97      5.32 o 
  -9   1   3       94.73       94.35      6.31 o 
  -8   1   3      185.26      170.24      6.77 o 
  -7   1   3     2846.46     2562.40     47.18 o 
  -6   1   3      140.67      121.52      5.15 o 
  -5   1   3     3538.23     3274.79     75.70 o 
  -4   1   3      537.32      501.72     12.64 o 
  -3   1   3       35.44       51.02      3.33 o 
  -2   1   3     3961.37     4013.80     91.33 o 
  -1   1   3     3196.73     3461.69     79.06 o 
   0   1   3    25016.60    25553.22    580.36 o 
   1   1   3     1850.65     2059.47     64.93 o 
   2   1   3        1.63       10.56      2.27 o 
   3   1   3     5414.49     5996.55    196.70 o 
   4   1   3      412.37      415.82     16.83 o 
   5   1   3      957.18      953.57     34.95 o 
   6   1   3      724.57      732.39     14.83 o 
   7   1   3       36.03       60.28      4.48 o 
   8   1   3      812.11      772.37     18.85 o 
   9   1   3       87.85       95.25      6.96 o 
  10   1   3       10.82       19.57      4.52 o 
  11   1   3       62.86       69.24      5.90 o 
  -8   2   3       67.94       62.59      4.97 o 
  -7   2   3     1606.11     1413.29     34.32 o 
  -6   2   3        5.59       13.72      5.07 o 
  -5   2   3       91.95       98.68      5.16 o 
  -4   2   3     3390.12     3252.16     74.62 o 
  -3   2   3     2626.49     2686.55     83.74 o 
  -2   2   3    18318.59    18253.61    671.89 o 
  -1   2   3      974.76     1041.99     24.51 o 
   0   2   3      333.22      361.71      9.28 o 
   1   2   3     8667.60     9371.20    212.90 o 
   2   2   3     1818.30     1867.13     62.72 o 
   3   2   3     1704.96     1850.71     43.89 o 
   4   2   3      411.17      455.18     18.52 o 
   5   2   3       74.93       67.74      2.98 o 
   6   2   3     2119.93     2146.75     39.28 o 
   7   2   3      184.97      182.78      5.58 o 
   8   2   3      121.25      127.49      7.31 o 
   9   2   3      146.90      141.58      8.50 o 
  10   2   3       27.51       34.67      5.44 o 
  11   2   3      165.90      183.38      9.57 o 
  -9   3   3      677.10      650.37     25.01 o 
  -8   3   3        0.34       -0.97      2.58 o 
  -7   3   3      308.24      298.71     12.82 o 
  -6   3   3      631.62      650.74     23.56 o 
  -5   3   3      820.20      809.91     19.82 o 
  -4   3   3     8919.63     9009.94    230.93 o 
  -3   3   3      220.47      218.35      5.97 o 
  -2   3   3      760.11      825.74     19.69 o 
  -1   3   3     9191.06     9758.08    287.97 o 
   0   3   3      757.93      817.00     19.89 o 
   1   3   3     1853.72     2093.60     48.90 o 
   2   3   3      395.50      403.24     17.66 o 
   3   3   3      386.71      379.11     10.83 o 
   4   3   3     3410.83     3353.57    111.02 o 
   5   3   3      648.39      639.55     13.29 o 
   6   3   3      382.65      383.08      9.13 o 
   7   3   3      179.18      184.23      6.88 o 
   8   3   3       97.01       96.63      5.02 o 
   9   3   3      300.79      346.29     14.76 o 
  10   3   3        5.32       11.50      4.13 o 
  -9   4   3      362.20      342.39     15.04 o 
  -8   4   3      305.91      267.54     12.14 o 
  -7   4   3       75.71       72.82      5.29 o 
  -6   4   3     4758.91     4748.95    153.01 o 
  -5   4   3      334.01      299.70     11.95 o 
  -4   4   3      549.57      627.89     22.18 o 
  -3   4   3     3033.45     3056.28     98.43 o 
  -2   4   3      564.56      653.11     16.04 o 
  -1   4   3     4190.10     4347.68     84.05 o 
   0   4   3      116.34      142.86      4.73 o 
   1   4   3      114.67      130.07      8.89 o 
   2   4   3     3752.98     3869.68    158.20 o 
   3   4   3      746.18      732.68     19.19 o 
   4   4   3      686.92      683.52     13.97 o 
   5   4   3       93.74      102.79      6.15 o 
   6   4   3       33.54       46.62      9.37 o 
   7   4   3      737.72      718.39     18.00 o 
   8   4   3        0.52       -0.34      2.25 o 
   9   4   3       92.69      102.39      7.38 o 
  10   4   3       22.76       37.90      5.74 o 
 -13   5   3      158.60      202.18     10.74 o 
  -9   5   3      127.28      108.16      7.49 o 
  -8   5   3     2731.52     2441.30     81.55 o 
  -7   5   3       40.40       46.69      4.30 o 
  -6   5   3      122.31      116.11      6.44 o 
  -5   5   3     1201.83     1280.19     43.43 o 
  -4   5   3      116.67      121.49      6.15 o 
  -3   5   3     3372.57     3714.61    119.58 o 
  -2   5   3       21.48       36.77      3.45 o 
  -1   5   3     3394.13     3321.92     76.64 o 
   0   5   3     6292.20     6147.08    305.91 o 
   1   5   3     1208.18     1125.49     27.66 o 
   2   5   3     1613.61     1568.31     37.97 o 
   3   5   3      110.62      125.13      4.66 o 
   4   5   3      118.17      119.43      4.24 o 
   5   5   3      803.97      775.71     20.05 o 
   6   5   3        0.90       11.54      7.96 o 
   7   5   3      304.25      292.46     14.46 o 
   8   5   3       11.31       18.96      4.79 o 
   9   5   3       22.51       32.26      5.27 o 
 -13   6   3      118.69      116.96      8.07 o 
 -12   6   3       13.92       25.40      5.20 o 
 -11   6   3       24.90       34.53      5.57 o 
 -10   6   3     1284.59     1352.86     44.01 o 
  -9   6   3        0.49        1.59      2.19 o 
  -8   6   3      519.92      514.62     16.77 o 
  -7   6   3      411.07      419.54     13.94 o 
  -6   6   3      377.61      378.36     10.42 o 
  -5   6   3     1956.66     1798.34     59.90 o 
  -4   6   3      325.82      313.99     12.73 o 
  -3   6   3     1136.02     1171.62     39.83 o 
  -2   6   3     3671.37     3741.89    120.89 o 
  -1   6   3      785.59      736.32     26.01 o 
   0   6   3     2014.84     1845.07     43.86 o 
   1   6   3       11.99       21.83      2.55 o 
   2   6   3        7.62       10.21      1.56 o 
   3   6   3     1603.91     1541.63     25.26 o 
   4   6   3        1.13        3.74      1.79 o 
   5   6   3      742.50      690.71     17.15 o 
   6   6   3       37.07       56.74      4.28 o 
   7   6   3       28.19       34.31      5.69 o 
   8   6   3      149.57      157.63      9.01 o 
 -13   7   3        8.93       11.03      4.81 o 
 -12   7   3      405.45      418.06     17.43 o 
 -11   7   3        3.24        6.25      3.82 o 
 -10   7   3      272.62      253.33     11.96 o 
  -9   7   3      189.30      196.64     10.04 o 
  -8   7   3       35.60       53.07      4.41 o 
  -7   7   3     1238.10     1270.45     40.62 o 
  -6   7   3      218.83      210.24      6.75 o 
  -5   7   3     1697.33     1608.71     36.51 o 
  -4   7   3     2857.41     2682.48     59.35 o 
  -3   7   3      289.25      308.04     12.87 o 
  -2   7   3     2062.80     1972.81     65.52 o 
  -1   7   3       45.28       42.47      2.70 o 
   0   7   3       25.26       28.85      2.71 o 
   1   7   3      746.92      712.30     17.56 o 
   2   7   3       10.74       11.63      2.46 o 
   3   7   3     1124.80     1066.83     18.26 o 
   4   7   3       31.21       43.77      3.83 o 
   5   7   3       10.28       11.47      4.33 o 
   6   7   3      265.70      273.08     12.65 o 
   7   7   3       39.12       42.19      5.85 o 
 -13   8   3        0.53        2.21      4.11 o 
 -12   8   3      190.23      217.01     11.45 o 
 -11   8   3       55.87       66.80      6.34 o 
 -10   8   3        0.14       10.33      3.92 o 
  -9   8   3      549.34      554.69     20.90 o 
  -8   8   3      323.35      322.39     10.04 o 
  -7   8   3      990.22      886.00     21.87 o 
  -6   8   3     1259.26     1189.43     28.09 o 
  -5   8   3       91.31       81.80      3.96 o 
  -4   8   3     2360.81     2175.51     48.83 o 
  -3   8   3       19.48       30.54      3.03 o 
  -2   8   3       96.37      101.21      5.40 o 
  -1   8   3      435.02      440.82     11.78 o 
   0   8   3        2.86        9.34      2.22 o 
   1   8   3     1934.41     1926.74     48.10 o 
   2   8   3        1.08        4.48      2.25 o 
   3   8   3        3.34       20.93      4.11 o 
   4   8   3      308.74      286.49     12.83 o 
   5   8   3       93.66       87.27      6.84 o 
   6   8   3       70.31       66.00      5.94 o 
   7   8   3       32.12       45.91      6.08 o 
 -13   9   3        4.95       10.11      4.21 o 
 -12   9   3        1.46        3.48      3.67 o 
 -11   9   3      264.54      255.09     12.24 o 
 -10   9   3      156.23      162.48      9.21 o 
  -9   9   3      490.37      457.19     18.01 o 
  -8   9   3      409.91      397.49     16.04 o 
  -7   9   3        9.50       14.87      2.73 o 
  -6   9   3     1846.65     1792.56     41.35 o 
  -5   9   3       72.80       72.48      3.93 o 
  -4   9   3      250.50      250.44      8.03 o 
  -3   9   3      370.32      359.04     10.38 o 
  -2   9   3       55.67       59.81      3.61 o 
  -1   9   3     2150.87     2104.82     47.73 o 
   0   9   3        4.60        7.12      4.51 o 
   1   9   3      105.46       92.81      6.09 o 
 -12  10   3       72.96       73.33      6.46 o 
 -11  10   3      272.85      329.88     14.65 o 
 -10  10   3      122.11      124.09      8.24 o 
  -9  10   3       10.84       14.38      4.47 o 
  -8  10   3      749.71      732.41     26.12 o 
  -6  10   3      210.50      201.28      9.99 o 
  -5  10   3      110.22      110.65      5.22 o 
  -4  10   3       55.17       65.66      4.11 o 
  -3  10   3     2098.41     1993.20     45.63 o 
  -2  10   3       18.64       27.27      3.41 o 
  -1  10   3      139.36      138.88      7.83 o 
   0  10   3      590.95      576.62     20.90 o 
 -12  11   3       27.30       31.61      5.57 o 
 -11  11   3       10.34       23.82      5.51 o 
 -10  11   3      411.62      435.11     17.99 o 
  -9  11   3        8.48        8.44      4.49 o 
  -8  11   3      271.90      260.57     12.57 o 
  -7  11   3       54.15       56.33      5.63 o 
  -6  11   3        7.51       10.82      3.89 o 
  -5  11   3     1048.62     1026.37     34.48 o 
  -4  11   3       37.29       42.50      5.49 o 
  -3  11   3      122.49      127.67      7.74 o 
  -2  11   3      328.43      306.56     13.27 o 
 -12  12   3      127.05      156.05      9.43 o 
 -11  12   3       14.55       24.01      5.59 o 
 -10  12   3      224.87      245.01     12.44 o 
  -9  12   3        2.96       -0.88      3.64 o 
  -8  12   3       11.49       23.06      5.11 o 
  -7  12   3      793.42      796.53     28.49 o 
  -6  12   3        9.75        7.20      4.15 o 
  -5  12   3      290.98      297.93     13.43 o 
  -4  12   3      183.69      188.76     10.08 o 
  -3  12   3       28.07       33.40      5.40 o 
 -11  13   3        1.76        9.24      4.54 o 
 -10  13   3        4.42       12.05      4.98 o 
  -9  13   3      385.24      375.78     16.55 o 
  -8  13   3       38.49       57.25      7.09 o 
  -7  13   3      276.48      255.70     12.74 o 
  -6  13   3       55.10       76.39      7.67 o 
  -5  13   3        3.22       18.67      5.20 o 
  -9  14   3      213.01      224.18     11.93 o 
  -8  14   3       19.69       41.96      6.58 o 
  -7  14   3        3.36        3.47      4.21 o 
   1 -14   4      104.44       99.04      7.32 o 
   2 -14   4       77.62       86.89      7.08 o 
   3 -14   4       19.51       25.52      5.54 o 
   4 -14   4      398.83      429.69     17.37 o 
  -1 -13   4      113.43      102.22      7.01 o 
   0 -13   4       59.86       60.58      5.92 o 
   1 -13   4        0.86        0.65      3.79 o 
   2 -13   4      421.50      444.83     17.53 o 
   3 -13   4       24.26       28.18      5.49 o 
  -2 -12   4       21.84       27.28      5.05 o 
  -1 -12   4        0.41       -3.19      3.24 o 
   0 -12   4      531.43      577.14     21.02 o 
   1 -12   4       32.91       52.47      6.10 o 
   2 -12   4      100.90      112.99      7.49 o 
   3 -12   4      101.53      102.77      7.13 o 
  -4 -11   4        2.63        6.47      4.25 o 
  -3 -11   4        2.24        2.97      3.48 o 
  -2 -11   4      415.59      368.39     14.94 o 
  -1 -11   4       67.85       58.30      5.56 o 
   0 -11   4      171.10      168.29      8.92 o 
   1 -11   4       71.00       73.13      6.14 o 
   2 -11   4        0.24        1.04      3.18 o 
  -5 -10   4       12.21       15.46      4.47 o 
  -4 -10   4      290.27      268.77     12.03 o 
  -3 -10   4       28.17       29.96      4.89 o 
  -2 -10   4      157.65      132.21      7.61 o 
  -1 -10   4        5.25        8.29      3.43 o 
   0 -10   4        7.27       11.01      3.62 o 
   1 -10   4     1020.75     1000.85     32.12 o 
   3 -10   4      754.52      754.80     33.12 o 
   4 -10   4      434.68      463.75     22.39 o 
   5 -10   4      292.79      295.34     16.35 o 
  12 -10   4       15.39       25.80      5.17 o 
  -6  -9   4      145.13      133.23      5.66 o 
  -5  -9   4        7.02        7.32      3.84 o 
  -4  -9   4      158.35      146.18      8.14 o 
  -3  -9   4        0.09       -0.49      2.92 o 
  -2  -9   4       60.01       55.01      5.05 o 
  -1  -9   4      863.75      795.84     26.24 o 
   0  -9   4       74.90       69.89      4.36 o 
   1  -9   4     1253.42     1203.29     29.76 o 
   2  -9   4      469.22      491.95     22.78 o 
   3  -9   4      403.70      379.46     18.68 o 
   4  -9   4      760.72      788.01     33.89 o 
   5  -9   4       19.34       43.44      7.07 o 
   6  -9   4      274.02      281.93     15.41 o 
   7  -9   4      376.56      395.98     20.08 o 
  -7  -8   4        7.65        8.14      2.94 o 
  -6  -8   4      181.00      172.51      6.58 o 
  -5  -8   4       19.42       25.19      3.65 o 
  -4  -8   4       28.26       33.94      3.54 o 
  -3  -8   4      407.81      372.63     10.23 o 
  -2  -8   4       64.88       56.35      3.89 o 
  -1  -8   4     1667.41     1509.06     36.23 o 
   0  -8   4       99.75      117.03      6.36 o 
   1  -8   4        2.45        5.00      3.69 o 
   2  -8   4     1631.40     1451.88     57.11 o 
   3  -8   4       30.97       44.55      6.70 o 
   5  -8   4      466.21      439.05     20.66 o 
  -8  -7   4       98.83       99.15      6.45 o 
  -7  -7   4       35.59       43.60      4.21 o 
  -6  -7   4       76.08       71.31      4.27 o 
  -5  -7   4      383.17      377.96     10.71 o 
  -4  -7   4      167.74      160.83      8.19 o 
  -3  -7   4     1695.09     1579.87     26.34 o 
  -2  -7   4       88.33       87.18      3.09 o 
  -1  -7   4        4.60       13.03      5.64 o 
   0  -7   4      918.29      898.93     22.33 o 
   1  -7   4      195.59      173.19      9.87 o 
   2  -7   4     2967.12     3018.20    113.22 o 
   3  -7   4       52.56       57.50      5.27 o 
   4  -7   4       78.55       78.77      6.26 o 
   7  -7   4      319.31      283.39     12.54 o 
   8  -7   4      553.06      478.33     19.27 o 
  -8  -6   4       28.19       33.52      3.79 o 
  -7  -6   4      125.76      121.32      5.47 o 
  -6  -6   4       80.08       86.37      4.67 o 
  -5  -6   4     1078.24     1039.16     23.87 o 
  -4  -6   4        8.96       13.50      4.02 o 
  -3  -6   4        5.45       12.44      1.97 o 
  -2  -6   4     1111.81     1058.67     18.54 o 
  -1  -6   4      391.77      412.85      9.40 o 
   0  -6   4     3103.87     3110.07     77.26 o 
   1  -6   4       94.96      100.34      4.89 o 
   2  -6   4      239.97      264.48     12.96 o 
   3  -6   4     5408.33     5368.07    197.67 o 
   4  -6   4     1677.63     1626.53     62.54 o 
   6  -6   4      780.63      737.77     26.41 o 
   7  -6   4       17.89       23.86      4.18 o 
   8  -6   4     1398.12     1294.54     45.23 o 
  -9  -5   4       46.05       55.45      5.58 o 
  -8  -5   4        9.91       14.84      3.14 o 
  -7  -5   4      675.89      676.43     42.10 o 
  -6  -5   4       36.64       50.25      4.17 o 
  -5  -5   4       32.39       43.51      3.17 o 
  -4  -5   4      446.85      435.10      9.63 o 
  -3  -5   4      222.62      227.51      5.26 o 
  -2  -5   4     2205.35     2033.98     51.57 o 
  -1  -5   4       23.43       37.58      4.55 o 
   0  -5   4      191.74      206.11      6.78 o 
   1  -5   4     5408.34     5071.93    159.86 o 
   2  -5   4     2743.44     2599.39     64.15 o 
   3  -5   4     1141.79     1107.71     28.31 o 
   4  -5   4      613.01      608.85     21.59 o 
   5  -5   4        4.03        8.07      2.46 o 
   6  -5   4     3323.34     3090.94    100.92 o 
   7  -5   4        1.45        1.00      2.99 o 
   8  -5   4      817.57      856.92     31.55 o 
 -10  -4   4        9.70       15.41      4.60 o 
  -9  -4   4      254.41      243.15     11.58 o 
  -8  -4   4        1.81        1.32      2.66 o 
  -7  -4   4       91.90       94.41      4.77 o 
  -6  -4   4       37.73       60.02      3.54 o 
  -5  -4   4       53.53       59.95      3.03 o 
  -4  -4   4     2289.53     2186.55     39.00 o 
  -3  -4   4        1.39        3.26      1.97 o 
  -2  -4   4     1221.95     1224.19     31.84 o 
  -1  -4   4     7957.17     8105.85    197.61 o 
   0  -4   4      703.29      716.26     19.00 o 
   1  -4   4      913.49      986.35     58.10 o 
   2  -4   4       81.30       86.25      4.51 o 
   3  -4   4       75.66       80.22      3.01 o 
   4  -4   4     3334.21     3157.51     95.51 o 
   8  -4   4      414.76      439.42     18.32 o 
 -10  -3   4        0.56       -0.95      3.38 o 
  -9  -3   4      136.19      130.48      8.32 o 
  -8  -3   4       38.39       54.13      4.44 o 
  -7  -3   4       47.99       63.77      4.06 o 
  -6  -3   4      771.86      724.36     14.82 o 
  -5  -3   4      233.52      235.83      6.15 o 
  -4  -3   4     1423.95     1349.45     24.73 o 
  -3  -3   4     2737.17     2629.16     65.75 o 
  -2  -3   4     1353.32     1300.02     33.30 o 
  -1  -3   4     3628.73     3341.30    149.43 o 
   0  -3   4       83.57       87.97      4.32 o 
   1  -3   4      164.23      170.22      5.35 o 
   2  -3   4     6816.26     7093.29    258.39 o 
   3  -3   4      425.99      412.51     15.13 o 
   4  -3   4     8771.11     8090.57    263.73 o 
   5  -3   4        0.28       16.09      3.11 o 
   6  -3   4      352.32      400.63     16.32 o 
 -11  -2   4       83.25       86.73      6.85 o 
 -10  -2   4        0.33       11.86      4.32 o 
  -9  -2   4       20.19       38.30      5.96 o 
  -8  -2   4      810.73      805.63     19.44 o 
  -7  -2   4      181.71      172.23      5.34 o 
  -6  -2   4      794.10      759.50     19.55 o 
  -5  -2   4     2652.72     2439.49     43.22 o 
  -4  -2   4       94.63       91.66      6.06 o 
  -3  -2   4     1847.84     1934.35     65.43 o 
  -2  -2   4      789.44      750.56     24.65 o 
  -1  -2   4      471.05      476.10     12.92 o 
   0  -2   4     2516.71     2519.01     76.16 o 
   1  -2   4     1372.92     1538.72     38.30 o 
   2  -2   4    13638.63    14399.14    467.06 o 
   3  -2   4      553.74      613.61     21.85 o 
   4  -2   4      346.63      367.00     14.23 o 
   5  -2   4     3311.08     3111.39    103.66 o 
   6  -2   4      183.08      181.51      7.06 o 
   7  -2   4     1228.29     1185.59     28.08 o 
   8  -2   4      452.16      431.23     12.19 o 
 -11  -1   4        0.96       -0.61      3.72 o 
 -10  -1   4      239.95      240.58     11.59 o 
  -9  -1   4      143.81      128.08      8.27 o 
  -8  -1   4      484.82      469.74     10.66 o 
  -7  -1   4      775.16      773.79     15.58 o 
  -6  -1   4      135.96      126.67      4.10 o 
  -5  -1   4     2107.06     2001.66     68.53 o 
  -4  -1   4      111.60      112.51      6.29 o 
  -3  -1   4      753.99      712.63     25.41 o 
  -2  -1   4     1513.71     1422.09     46.09 o 
  -1  -1   4       11.97       19.67      1.63 o 
   0  -1   4    17467.74    16968.66    789.35 o 
   1  -1   4        0.19        2.74      0.96 o 
   2  -1   4      122.62      151.95      6.62 o 
   3  -1   4     4306.17     4338.68    142.53 o 
   4  -1   4      954.34      883.50     31.20 o 
   5  -1   4      816.53      887.89     32.10 o 
   6  -1   4      451.30      440.84     14.00 o 
   7  -1   4      115.80      120.08      4.27 o 
   8  -1   4      909.33      923.04     23.00 o 
   9  -1   4      227.53      214.45     10.40 o 
  10  -1   4      163.64      172.83      9.25 o 
 -11   0   4       57.96       70.87      7.06 o 
 -10   0   4      270.09      271.19     12.23 o 
  -9   0   4      366.79      377.07     15.27 o 
  -8   0   4        0.05        3.27      3.53 o 
  -7   0   4     1088.81     1048.28     20.02 o 
  -6   0   4      143.05      130.15      4.04 o 
  -5   0   4     1215.77     1187.52     41.68 o 
  -4   0   4      431.31      400.36     10.45 o 
  -3   0   4      247.43      234.51      6.42 o 
  -2   0   4    14905.42    13474.63    305.23 o 
  -1   0   4      265.59      292.83      6.59 o 
   0   0   4      411.10      495.60     10.38 o 
   1   0   4     4474.79     4908.23    122.23 o 
   2   0   4      351.04      371.12      9.83 o 
   3   0   4     2720.25     2675.83     89.11 o 
   4   0   4      208.29      208.51      9.56 o 
   5   0   4      687.36      627.83     24.15 o 
   6   0   4     1240.27     1236.80     23.43 o 
   7   0   4      404.26      379.70      9.00 o 
   8   0   4      363.09      384.35      9.30 o 
   9   0   4       55.87       59.94      5.68 o 
  10   0   4       22.53       28.87      5.05 o 
  11   0   4      250.38      273.23     12.41 o 
  -9   1   4      353.52      330.93     13.32 o 
  -8   1   4      235.56      218.59      7.43 o 
  -7   1   4      856.72      811.08     19.94 o 
  -6   1   4      285.59      276.32      6.54 o 
  -5   1   4      177.95      176.15      5.62 o 
  -4   1   4    11101.59    10903.96    247.42 o 
  -3   1   4       44.29       48.54      2.18 o 
  -2   1   4     1446.03     1458.01     64.78 o 
  -1   1   4     3283.05     3271.98     74.91 o 
   0   1   4      269.15      270.01     10.89 o 
   1   1   4     9868.45    11403.48    361.11 o 
   2   1   4      226.85      227.46      6.73 o 
   3   1   4     1658.60     1523.03     52.16 o 
   4   1   4     2197.62     2353.37     79.78 o 
   5   1   4      990.62      977.13     18.89 o 
   6   1   4      929.31      903.08     17.89 o 
   7   1   4       27.68       45.67      3.23 o 
   8   1   4        4.72        6.09      2.43 o 
   9   1   4      486.91      469.34     18.21 o 
  10   1   4        0.10        1.94      3.43 o 
  11   1   4       75.54      108.91      7.52 o 
  -7   2   4       11.93       20.37      2.78 o 
  -6   2   4     5101.53     4684.91    107.76 o 
  -5   2   4      730.84      680.43     17.06 o 
  -4   2   4       71.67       75.91      2.99 o 
  -3   2   4     2718.65     2647.41     68.81 o 
  -2   2   4     1391.78     1565.70     63.96 o 
  -1   2   4     7087.92     7783.45    429.62 o 
   0   2   4       14.76       30.89      2.53 o 
   1   2   4     6343.38     6797.69    154.90 o 
   2   2   4     4166.88     4358.32    100.21 o 
   3   2   4     2378.00     2497.59     68.23 o 
   4   2   4     3657.74     3740.85    125.28 o 
   5   2   4        0.96        7.98      2.29 o 
   6   2   4        1.55        4.64      1.74 o 
   7   2   4      903.72      912.66     21.80 o 
   8   2   4        0.57        1.13      2.40 o 
   9   2   4      218.17      215.83     10.91 o 
  10   2   4        3.20        9.62      4.21 o 
  11   2   4        3.04       19.52      4.25 o 
  -8   3   4     2293.68     2131.82     71.48 o 
  -7   3   4       19.73       32.38      4.55 o 
  -6   3   4      771.71      765.46     27.20 o 
  -5   3   4      372.01      363.86     12.23 o 
  -4   3   4      205.67      205.43      6.02 o 
  -3   3   4     4792.84     5003.68    132.64 o 
  -2   3   4      208.46      235.32      9.60 o 
  -1   3   4     1720.85     1925.53     85.62 o 
   0   3   4     4645.39     5034.11    115.23 o 
   1   3   4     3006.51     3008.66     69.78 o 
   2   3   4     2143.78     2165.71     75.88 o 
   3   3   4       31.45       37.54      7.59 o 
   4   3   4       65.37       68.01      3.04 o 
   5   3   4     1950.77     1918.45     35.51 o 
   6   3   4        2.04        5.30      2.33 o 
   7   3   4      813.46      820.17     20.10 o 
   8   3   4        0.12       -1.28      2.34 o 
   9   3   4        8.50       12.98      4.47 o 
  10   3   4      117.15      136.56      8.44 o 
  -9   4   4       40.00       58.38      6.72 o 
  -8   4   4      547.63      542.23     21.32 o 
  -7   4   4       45.60       49.47      3.24 o 
  -6   4   4        0.75        4.06      2.31 o 
  -5   4   4     1508.71     1446.07     48.53 o 
  -4   4   4       10.94       15.29      2.62 o 
  -3   4   4     7307.16     7403.94    168.58 o 
  -2   4   4     3692.04     3942.83     90.49 o 
  -1   4   4      534.29      616.25     33.40 o 
   0   4   4     3034.91     3240.20     74.91 o 
   1   4   4       68.60       82.53      4.54 o 
   2   4   4        3.28        5.68      1.81 o 
   3   4   4     1215.99     1232.83     20.45 o 
   4   4   4        1.24        3.31      2.18 o 
   5   4   4     1223.73     1172.30     24.16 o 
   6   4   4       29.55       40.08      3.80 o 
   7   4   4        4.54        7.30      2.60 o 
   8   4   4      247.72      239.75      8.27 o 
   9   4   4       44.05       67.88      7.22 o 
 -12   5   4      329.29      361.81     15.50 o 
 -11   5   4        4.90        4.62      4.06 o 
 -10   5   4      561.97      567.96     21.13 o 
  -9   5   4        0.97       15.60      2.94 o 
  -8   5   4       19.69       31.50      3.33 o 
  -7   5   4      845.06      851.64     20.84 o 
  -6   5   4      722.67      709.10     20.73 o 
  -5   5   4     4340.25     4305.10    138.80 o 
  -4   5   4      979.40     1013.30     34.81 o 
  -3   5   4       50.18       58.70      4.17 o 
  -2   5   4     3295.79     3432.90    111.05 o 
  -1   5   4      268.72      257.75      7.56 o 
   0   5   4      539.26      541.22     14.27 o 
   1   5   4      901.57      884.36     22.44 o 
   2   5   4      145.41      129.55      5.81 o 
   3   5   4     2637.84     2505.68     39.76 o 
   4   5   4       28.95       38.78      3.03 o 
   5   5   4       17.99       27.60      3.83 o 
   6   5   4      261.28      270.13      8.70 o 
   7   5   4      122.68      127.87      5.80 o 
   8   5   4      163.55      163.71      6.54 o 
   9   5   4       22.82       29.35      5.44 o 
 -13   6   4        4.23        3.57      4.47 o 
 -12   6   4      239.43      241.81     12.04 o 
 -11   6   4        0.57       -1.24      3.43 o 
 -10   6   4        9.60       13.95      4.20 o 
  -9   6   4      497.68      470.00     13.39 o 
  -8   6   4      485.78      514.15     15.03 o 
  -7   6   4     2313.43     2324.75     52.33 o 
  -6   6   4      512.53      453.96     12.01 o 
  -5   6   4        1.95       19.72      2.34 o 
  -4   6   4     3346.92     3246.66    105.72 o 
  -3   6   4      752.40      735.39     26.41 o 
  -2   6   4      982.21      989.50     34.32 o 
  -1   6   4      226.63      230.34     10.24 o 
   0   6   4        3.28        7.76      1.78 o 
   1   6   4     3643.68     3401.27     62.56 o 
   2   6   4       94.12       90.99      3.06 o 
   3   6   4      186.93      197.83      7.23 o 
   4   6   4      303.82      289.27      7.56 o 
   5   6   4      131.91      123.16      5.40 o 
   6   6   4      383.35      386.80     11.23 o 
   7   6   4       21.14       27.78      3.87 o 
   8   6   4       22.71       31.80      5.54 o 
 -13   7   4        0.62        7.02      4.30 o 
 -12   7   4       46.39       65.43      7.17 o 
 -11   7   4      175.67      205.02     10.83 o 
 -10   7   4      165.95      152.91      9.06 o 
  -9   7   4     1126.38     1045.95     35.19 o 
  -8   7   4      193.22      202.20      8.15 o 
  -7   7   4       19.79       27.29      3.00 o 
  -6   7   4     1950.44     1867.51     42.49 o 
  -5   7   4      251.68      248.33      7.66 o 
  -4   7   4      603.81      598.30     15.17 o 
  -3   7   4       43.16       48.53      4.15 o 
  -2   7   4        5.91        7.65      1.87 o 
  -1   7   4     3991.46     3982.35     87.21 o 
   0   7   4      318.07      288.06      8.49 o 
   1   7   4      486.53      465.45     12.47 o 
   2   7   4      500.17      456.77     12.50 o 
   3   7   4      209.16      200.25      5.75 o 
   4   7   4      486.98      440.13     12.05 o 
   5   7   4        8.41        7.75      2.62 o 
   6   7   4       75.85       72.37      4.55 o 
   7   7   4       77.81       82.84      6.85 o 
 -13   8   4       44.23       63.83      7.11 o 
 -12   8   4       46.97       67.56      7.19 o 
 -11   8   4      415.00      392.98     16.44 o 
 -10   8   4       49.62       60.05      6.48 o 
  -9   8   4       55.90       56.96      5.48 o 
  -8   8   4      829.03      815.79     28.02 o 
  -7   8   4       46.01       51.61      5.99 o 
  -6   8   4      894.15      929.49     22.76 o 
  -5   8   4       70.05       73.48      4.04 o 
  -4   8   4       14.22       23.85      5.23 o 
  -3   8   4     2598.57     2580.26     65.28 o 
  -2   8   4      225.74      209.94      7.01 o 
  -1   8   4      511.16      501.95     13.36 o 
   0   8   4      214.20      220.02      7.28 o 
   1   8   4      171.39      159.17     12.07 o 
   2   8   4      738.53      667.69     23.37 o 
   3   8   4        0.22       -1.33      2.80 o 
   4   8   4      181.24      161.57      8.94 o 
   5   8   4      132.82      146.83      8.90 o 
   6   8   4       24.93       32.34      5.69 o 
 -13   9   4      212.84      233.58     11.66 o 
 -12   9   4        0.42        3.41      4.04 o 
 -11   9   4       35.72       52.34      6.37 o 
 -10   9   4      207.78      196.85     10.38 o 
  -9   9   4       36.10       50.96      6.14 o 
  -8   9   4      476.88      436.20     17.23 o 
  -7   9   4        9.09       42.85      5.25 o 
  -6   9   4      154.10      168.11      6.44 o 
  -5   9   4     1905.22     1976.82     54.21 o 
  -4   9   4      129.55      129.49      6.93 o 
  -3   9   4      888.92      852.45     21.21 o 
  -2   9   4      265.87      272.94     16.05 o 
  -1   9   4       33.58       40.39      3.48 o 
   0   9   4      770.88      709.08     24.61 o 
   1   9   4        7.73        4.26      3.16 o 
   2   9   4      373.13      319.10     13.39 o 
   3   9   4       83.89       93.15      6.62 o 
 -12  10   4       99.76      106.01      7.74 o 
 -11  10   4       11.40       18.73      5.22 o 
 -10  10   4      388.55      375.93     16.13 o 
  -9  10   4       28.52       36.51      5.91 o 
  -8  10   4      106.79       99.17      7.71 o 
  -7  10   4      861.32      850.34     29.50 o 
  -6  10   4      155.00      137.59      8.11 o 
  -5  10   4      613.86      662.99     23.72 o 
  -4  10   4       22.64       20.77      4.32 o 
  -3  10   4       17.28       19.63      4.03 o 
  -2  10   4      702.88      700.91     24.89 o 
  -1  10   4       12.50       14.29      3.96 o 
   0  10   4      682.49      636.90     22.93 o 
   1  10   4      131.15      127.27      7.57 o 
 -11  11   4       23.72       40.74      6.51 o 
 -10  11   4       92.83      102.41      7.84 o 
  -9  11   4      471.42      470.71     19.26 o 
  -8  11   4       32.09       53.41      6.78 o 
  -7  11   4      621.56      624.30     23.32 o 
  -6  11   4        5.69       15.43      4.06 o 
  -5  11   4        0.09        1.29      3.43 o 
  -4  11   4      399.66      406.17     16.53 o 
  -3  11   4       46.72       56.83      6.31 o 
  -2  11   4      609.55      604.90     22.27 o 
  -1  11   4       67.52       72.29      6.00 o 
   0  11   4       13.28       27.73      4.83 o 
 -11  12   4      167.77      165.98      9.96 o 
 -10  12   4       11.82       20.22      5.57 o 
  -9  12   4      388.81      380.24     16.60 o 
  -8  12   4        0.83        3.41      4.13 o 
  -7  12   4       24.27       53.06      6.65 o 
  -6  12   4      200.37      205.65     10.96 o 
  -5  12   4       28.56       32.46      5.34 o 
  -4  12   4      694.51      688.32     25.19 o 
  -3  12   4       35.39       39.44      6.07 o 
  -2  12   4        1.30        5.88      3.69 o 
 -10  13   4        1.21        1.12      3.98 o 
  -9  13   4       45.52       72.01      7.79 o 
  -8  13   4      106.53       97.99      7.93 o 
  -7  13   4       27.35       42.00      6.53 o 
  -6  13   4      539.43      554.25     21.67 o 
  -5  13   4        6.20       13.37      4.91 o 
  -4  13   4       37.08       57.32      7.04 o 
  -3  13   4      282.13      290.75     13.44 o 
  -9  14   4       26.11       46.62      6.73 o 
  -8  14   4      323.35      320.95     14.85 o 
  -7  14   4        0.62        6.66      4.82 o 
  -6  14   4       35.13       57.37      7.16 o 
  -5  14   4      230.67      260.42     12.95 o 
   2 -14   5      130.29      140.55      8.73 o 
   3 -14   5       10.98       16.31      5.03 o 
   4 -14   5        3.40        4.35      4.91 o 
   5 -14   5      382.38      379.39     16.04 o 
   0 -13   5      114.56       99.92      7.20 o 
   1 -13   5        2.13        6.35      4.40 o 
   2 -13   5       13.23       12.73      4.74 o 
   3 -13   5      356.89      362.70     15.45 o 
   4 -13   5       55.31       64.10      6.21 o 
  -2 -12   5      113.06      107.44      7.20 o 
  -1 -12   5        0.03        1.51      3.40 o 
   0 -12   5       63.79       62.37      5.93 o 
   1 -12   5      337.45      345.67     14.58 o 
   2 -12   5       14.45       18.42      4.96 o 
   3 -12   5      648.84      676.40     24.14 o 
  -3 -11   5       19.80       22.74      4.93 o 
  -2 -11   5       61.64       63.65      5.68 o 
  -1 -11   5      213.07      192.24      9.92 o 
   0 -11   5       36.63       51.11      6.09 o 
   1 -11   5      721.07      700.31     24.48 o 
   2 -11   5        2.60        3.99      3.50 o 
  -5 -10   5       19.76       20.09      4.81 o 
  -4 -10   5      109.15      107.37      7.30 o 
  -3 -10   5      135.35      124.82      7.66 o 
  -2 -10   5       40.92       49.98      5.76 o 
  -1 -10   5      937.87      843.01     28.13 o 
   0 -10   5        0.02       11.04      3.65 o 
   1 -10   5        1.73        5.18      3.36 o 
  -6  -9   5       56.98       64.10      7.75 o 
  -5  -9   5       63.71       74.92      6.55 o 
  -4  -9   5        9.51       15.82      4.18 o 
  -3  -9   5      632.24      604.47     21.36 o 
  -2  -9   5       14.23       19.47      4.18 o 
  -1  -9   5       32.76       42.66      5.20 o 
   0  -9   5      414.96      460.49     16.93 o 
   1  -9   5       65.76       65.58      4.21 o 
   2  -9   5     1287.63     1313.34     52.98 o 
   3  -9   5       26.50       49.36      7.61 o 
   4  -9   5      118.40      134.04      9.52 o 
   5  -9   5     1012.10     1090.21     45.44 o 
   6  -9   5      467.08      461.18     22.53 o 
  -7  -8   5       21.77       27.99      3.82 o 
  -6  -8   5        2.31        0.89      2.55 o 
  -5  -8   5      533.98      521.44     13.77 o 
  -4  -8   5        1.60        2.54      2.22 o 
  -3  -8   5       79.60       75.38      4.02 o 
  -2  -8   5      138.60      136.47      7.47 o 
  -1  -8   5        5.75        8.97      2.61 o 
   0  -8   5     1693.23     1645.43     39.11 o 
   1  -8   5       17.49       30.10      5.91 o 
   2  -8   5      475.33      468.51     21.67 o 
   3  -8   5     1250.64     1214.47     48.92 o 
   4  -8   5      652.97      686.78     29.92 o 
   5  -8   5      655.45      701.96     30.65 o 
   6  -8   5      144.76      157.67     10.41 o 
  -7  -7   5      262.23      253.34      8.28 o 
  -6  -7   5       15.62       16.10      3.26 o 
  -5  -7   5       76.95       68.31      4.16 o 
  -4  -7   5       26.74       37.11      3.47 o 
  -3  -7   5       15.72       28.84      2.84 o 
  -2  -7   5     1655.80     1563.85     25.93 o 
  -1  -7   5       60.66       55.74      3.63 o 
   0  -7   5     1470.56     1469.08     44.11 o 
   1  -7   5     1759.20     1651.52     64.09 o 
   2  -7   5      746.61      762.32     32.00 o 
   3  -7   5     1747.03     1704.55     66.25 o 
   4  -7   5       32.81       47.38      6.63 o 
   5  -7   5      367.73      369.62     17.87 o 
  -8  -6   5        2.99        8.02      6.71 o 
  -7  -6   5      128.84      129.07      5.70 o 
  -6  -6   5       16.59       26.02      3.42 o 
  -5  -6   5       20.32       31.19      5.78 o 
  -4  -6   5      954.90      918.13     21.56 o 
  -3  -6   5      106.42      101.48      3.42 o 
  -2  -6   5      981.21      954.27     16.46 o 
  -1  -6   5      981.40      987.95     20.14 o 
   0  -6   5     1204.91     1207.10     23.92 o 
   1  -6   5     2365.09     2311.48     57.90 o 
   2  -6   5      123.36      122.38      7.73 o 
   3  -6   5      580.00      586.01     25.08 o 
   4  -6   5     3041.04     3075.02    115.32 o 
   8  -6   5        0.29        4.86      3.74 o 
  -9  -5   5       63.24       59.06      5.71 o 
  -8  -5   5        4.74        8.23      3.08 o 
  -7  -5   5        1.56        2.28      2.52 o 
  -6  -5   5      610.07      607.02     23.26 o 
  -5  -5   5      104.14       98.80      4.02 o 
  -4  -5   5     1073.09     1035.83     19.88 o 
  -3  -5   5     1683.62     1689.33     27.88 o 
  -2  -5   5      306.69      288.05      6.09 o 
  -1  -5   5     1152.74     1167.06     30.70 o 
   0  -5   5       66.39       81.73     11.71 o 
   1  -5   5      557.66      578.07     15.87 o 
   2  -5   5     1312.25     1325.68     33.88 o 
   3  -5   5      441.23      442.40     12.52 o 
   4  -5   5     5960.89     6208.18    227.94 o 
   6  -5   5      133.54      138.71      7.48 o 
   7  -5   5     1648.59     1664.73     56.81 o 
   8  -5   5       63.11       82.06      6.48 o 
 -10  -4   5        0.47       -1.22      4.08 o 
  -9  -4   5        3.57        3.93      2.79 o 
  -8  -4   5      195.03      202.95      7.47 o 
  -7  -4   5       65.70       69.76      4.30 o 
  -6  -4   5      814.74      794.97     37.58 o 
  -5  -4   5      219.25      220.31      6.07 o 
  -4  -4   5       43.47      101.78      5.69 o 
  -3  -4   5     1314.15     1221.83     32.88 o 
  -2  -4   5       78.64       90.82      6.25 o 
  -1  -4   5      758.68      797.05     21.42 o 
   0  -4   5     1639.48     1740.22     43.86 o 
   1  -4   5      271.69      291.89      8.77 o 
   2  -4   5     7014.53     6925.20    168.10 o 
   3  -4   5      156.17      163.50      5.59 o 
   4  -4   5       14.44       25.00      2.60 o 
   5  -4   5     1921.57     1747.04     59.25 o 
 -10  -3   5      109.23      117.54      7.67 o 
  -9  -3   5       81.97       83.40      6.82 o 
  -8  -3   5      568.09      546.51     14.39 o 
  -7  -3   5      173.02      163.34      6.27 o 
  -6  -3   5        8.64       17.84      2.48 o 
  -5  -3   5      656.98      648.69     13.30 o 
  -4  -3   5      218.95      201.25      5.31 o 
  -3  -3   5     2239.14     2054.10     52.10 o 
  -2  -3   5       30.73       31.37      2.42 o 
  -1  -3   5       22.02       31.92      6.98 o 
   0  -3   5     8908.68     8613.30    209.20 o 
   1  -3   5      261.78      285.70      8.45 o 
   2  -3   5      473.07      479.26     18.39 o 
   3  -3   5     1860.75     1828.13     61.36 o 
   4  -3   5       24.99       28.12      2.82 o 
   5  -3   5     2397.22     2323.71     78.08 o 
   6  -3   5       61.05       65.94      5.02 o 
 -11  -2   5       30.04       42.30      6.07 o 
 -10  -2   5      253.36      232.13     11.47 o 
  -9  -2   5       29.97       49.83      6.31 o 
  -8  -2   5        1.22        2.80      3.77 o 
  -7  -2   5      383.72      365.10      8.86 o 
  -6  -2   5      356.26      357.25      8.44 o 
  -5  -2   5     1610.14     1525.69     27.83 o 
  -4  -2   5        8.37       47.70      5.62 o 
  -3  -2   5       23.13       38.35      4.44 o 
  -2  -2   5     9503.45     8740.11    296.87 o 
  -1  -2   5     1254.24     1167.47     29.81 o 
   0  -2   5     1952.12     2045.46     54.51 o 
   1  -2   5     1640.12     1642.69     41.07 o 
   2  -2   5       11.18       24.39      1.93 o 
   3  -2   5     4537.93     4626.41    151.98 o 
   4  -2   5       34.01       34.38      3.43 o 
   5  -2   5     1628.34     1541.80     53.12 o 
   6  -2   5      645.29      647.47     13.11 o 
   7  -2   5      618.89      619.36     16.19 o 
   8  -2   5      968.80      920.94     22.92 o 
   9  -2   5       16.72       19.41      3.82 o 
 -11  -1   5       15.11       24.42      5.05 o 
 -10  -1   5       19.52       24.20      4.96 o 
  -9  -1   5      246.76      255.15     12.04 o 
  -8  -1   5       69.41       60.32      3.93 o 
  -7  -1   5      837.72      804.84     35.32 o 
  -6  -1   5        9.94       16.17      2.09 o 
  -5  -1   5       52.56       54.19      2.51 o 
  -4  -1   5     5662.54     5125.51    169.00 o 
  -2  -1   5     1099.54     1175.25     29.95 o 
  -1  -1   5      945.65      914.33     23.54 o 
   0  -1   5      711.24      721.44     14.70 o 
   1  -1   5     6747.04     7078.10    440.71 o 
   2  -1   5       16.89       20.93      4.75 o 
   3  -1   5     3856.37     3874.37    128.02 o 
   4  -1   5      693.05      698.10     25.59 o 
   5  -1   5      822.01      831.40     30.51 o 
   6  -1   5     2441.30     2408.28     48.64 o 
   7  -1   5        2.45        5.73      1.79 o 
   8  -1   5       42.99       53.89      4.14 o 
   9  -1   5      626.85      590.96     21.59 o 
  10  -1   5        6.83        1.97      3.70 o 
 -10   0   5       54.97       57.11      5.73 o 
  -9   0   5      458.92      436.19     17.00 o 
  -8   0   5        4.15       11.38      4.15 o 
  -7   0   5       45.26       55.43      8.08 o 
  -6   0   5     3516.76     3333.95     58.22 o 
  -5   0   5       34.49       35.72      3.79 o 
  -4   0   5      946.06      878.94     31.19 o 
  -3   0   5      394.19      406.40     15.63 o 
  -2   0   5      101.69      117.72      3.78 o 
  -1   0   5     7955.09     8036.53    182.39 o 
   0   0   5      675.04      732.06     14.97 o 
   1   0   5     5273.59     5700.78    130.08 o 
   2   0   5     1092.80     1237.28     29.58 o 
   3   0   5     2776.93     3007.07    100.21 o 
   4   0   5     1871.18     1850.86     63.23 o 
   5   0   5       37.45       43.84      2.48 o 
   6   0   5      357.70      363.36      8.54 o 
   7   0   5      841.39      827.94     16.83 o 
   8   0   5        0.81        1.52      2.40 o 
   9   0   5      443.04      436.53     17.29 o 
  10   0   5       18.58       27.99      4.93 o 
  11   0   5        0.05        6.91      3.91 o 
  -9   1   5      163.52      151.34      8.24 o 
  -8   1   5     1041.72      961.00     26.67 o 
  -7   1   5      191.10      176.33      6.27 o 
  -6   1   5      702.53      648.03     12.79 o 
  -5   1   5        7.47       31.62      3.23 o 
  -4   1   5       13.71       21.44      3.42 o 
  -3   1   5     2806.23     2754.92     63.50 o 
  -2   1   5       71.93       70.73      2.87 o 
  -1   1   5    12945.09    13014.05    374.46 o 
   0   1   5     1217.30     1358.29     49.48 o 
   1   1   5      695.04      735.17     29.94 o 
   2   1   5     5904.94     6453.87    205.95 o 
   3   1   5      415.17      415.17     16.55 o 
   4   1   5      461.42      579.75     22.47 o 
   5   1   5     1126.23     1132.99     21.61 o 
   6   1   5       20.94       26.97      3.29 o 
   7   1   5      682.48      673.03     14.35 o 
   8   1   5      191.77      189.60      7.48 o 
   9   1   5       19.12       31.15      5.08 o 
  10   1   5      123.41      117.53      7.88 o 
  11   1   5       21.09       35.96      5.76 o 
  -6   2   5      192.37      183.42      6.20 o 
  -5   2   5     1247.64     1243.80     30.03 o 
  -4   2   5      628.85      580.88     14.67 o 
  -3   2   5     7582.36     7200.64    164.00 o 
  -2   2   5      774.93      826.64     20.09 o 
  -1   2   5      829.71      892.94     23.20 o 
   0   2   5     3314.56     3505.49    219.33 o 
   1   2   5      908.22      960.97     23.57 o 
   2   2   5     1705.61     1670.53     39.82 o 
   3   2   5     1393.00     1376.04     36.15 o 
   4   2   5      153.09      142.77      5.16 o 
   5   2   5     2794.23     2811.71     59.81 o 
   6   2   5      235.70      265.79     24.89 o 
   7   2   5       86.71      109.48      6.89 o 
   8   2   5      160.25      154.05      6.41 o 
   9   2   5       56.40       66.09      7.14 o 
  10   2   5      228.12      244.39     11.83 o 
  -7   3   5      425.44      415.33     25.47 o 
  -6   3   5      275.68      274.21     11.72 o 
  -5   3   5     5718.05     5417.95    124.10 o 
  -4   3   5      428.00      435.92     11.49 o 
  -3   3   5        0.18       25.38      3.18 o 
  -2   3   5     3727.03     3819.37     87.83 o 
  -1   3   5      983.58     1055.21     25.55 o 
   0   3   5      973.75     1086.08     26.43 o 
   1   3   5      485.56      507.79     13.50 o 
   2   3   5       83.46       80.22      3.76 o 
   3   3   5     3676.57     3590.45     99.04 o 
   4   3   5      486.73      484.00     10.64 o 
   5   3   5      196.86      197.64      5.80 o 
   6   3   5      278.56      289.11     25.72 o 
   7   3   5      116.32      111.14      5.47 o 
   8   3   5      513.95      487.06     13.57 o 
   9   3   5        9.10        9.02      4.03 o 
  10   3   5       31.04       49.26      6.46 o 
  -9   4   5      154.14      148.16      8.43 o 
  -8   4   5      146.41      146.37      5.86 o 
  -7   4   5     3203.43     3359.20     74.16 o 
  -6   4   5       26.87       41.75      3.91 o 
  -5   4   5       55.01       65.30      4.46 o 
  -4   4   5     2371.40     2124.90     69.87 o 
  -3   4   5      391.31      442.58     11.76 o 
  -2   4   5     1167.59     1295.17     31.06 o 
  -1   4   5       66.19       77.85      3.43 o 
   0   4   5      646.72      641.28     16.54 o 
   1   4   5     3688.78     3802.98    103.17 o 
   2   4   5      433.54      413.77      9.32 o 
   3   4   5      678.06      661.39     13.63 o 
   4   4   5      303.31      305.75      7.69 o 
   5   4   5      192.59      187.94      5.84 o 
   6   4   5      663.68      684.88     19.74 o 
   7   4   5       10.43       12.59      2.99 o 
   8   4   5       61.20       71.70      4.76 o 
   9   4   5       34.55       53.58      6.66 o 
 -10   5   5      104.76      102.98      7.35 o 
  -9   5   5     1277.73     1340.97     32.23 o 
  -8   5   5        8.20       17.76      3.03 o 
  -7   5   5      228.81      257.95      8.12 o 
  -6   5   5     1023.80      964.61     22.90 o 
  -5   5   5      148.76      138.11      7.26 o 
  -4   5   5     3008.56     2917.18     95.19 o 
  -3   5   5       21.06       38.94      4.37 o 
  -2   5   5      770.07      793.16     28.05 o 
  -1   5   5     3611.55     3553.87     82.40 o 
   0   5   5      448.33      457.75     12.65 o 
   1   5   5     1155.80     1141.62     22.38 o 
   2   5   5       58.35       63.43      2.53 o 
   3   5   5       20.48       32.55      6.21 o 
   4   5   5      817.37      779.22     16.18 o 
   5   5   5        0.14        0.64      2.09 o 
   6   5   5      260.95      248.87     10.63 o 
   7   5   5       57.17       70.79      5.13 o 
   8   5   5       24.73       35.20      3.96 o 
 -11   6   5      637.73      653.43     24.19 o 
 -10   6   5        2.80        4.03      3.53 o 
  -9   6   5       82.76       81.99      6.36 o 
  -8   6   5      428.24      410.48     11.86 o 
  -7   6   5      185.08      174.65      6.31 o 
  -6   6   5     1148.12     1003.86     29.92 o 
  -5   6   5      152.73      148.82      5.37 o 
  -4   6   5      910.51      865.14     20.78 o 
  -3   6   5     2807.43     2947.16     77.23 o 
  -2   6   5      974.50     1010.02     34.60 o 
  -1   6   5     2875.53     2807.43     62.08 o 
   0   6   5       86.31       82.21      3.87 o 
   1   6   5        0.17        2.25      2.52 o 
   2   6   5     1248.80     1164.18     24.31 o 
   3   6   5        0.83        1.95      1.64 o 
   4   6   5      681.08      603.40     15.48 o 
   5   6   5        3.47        5.44      2.62 o 
   6   6   5       25.12       36.14      3.98 o 
   7   6   5      192.41      185.38      7.14 o 
   8   6   5       20.64       29.49      3.81 o 
 -12   7   5        0.07       -1.22      3.58 o 
 -11   7   5      130.67      127.16      8.17 o 
 -10   7   5      139.56      134.32      8.24 o 
  -9   7   5       11.72       17.33      4.23 o 
  -8   7   5      926.90      874.97     32.16 o 
  -7   7   5       43.51       46.30      3.38 o 
  -6   7   5      490.43      455.11     12.43 o 
  -5   7   5     1891.01     1796.41     40.97 o 
  -4   7   5      688.16      636.22     16.17 o 
  -3   7   5     1337.30     1270.80     29.61 o 
  -2   7   5       14.11       56.33      5.32 o 
  -1   7   5        7.32       22.56      2.87 o 
   0   7   5     1396.66     1389.19     55.79 o 
   1   7   5       52.51       54.20      3.45 o 
   2   7   5     1331.58     1194.19     28.49 o 
   3   7   5       22.68       36.72      3.53 o 
   4   7   5       11.95       18.14      2.95 o 
   5   7   5      368.16      363.78     10.85 o 
   6   7   5       50.24       68.59      5.41 o 
   7   7   5       79.03       77.36      4.66 o 
 -13   8   5       79.34       93.14      7.28 o 
 -12   8   5       20.11       36.27      5.86 o 
 -11   8   5        1.43        4.52      3.77 o 
 -10   8   5      290.12      270.18     12.63 o 
  -9   8   5       64.97       67.94      5.99 o 
  -8   8   5      501.42      483.03     18.51 o 
  -7   8   5      902.76      864.18     21.70 o 
  -6   8   5       71.54       80.37      4.36 o 
  -5   8   5     1248.71     1151.80     27.54 o 
  -4   8   5        4.33        8.77      2.41 o 
  -3   8   5        9.13       17.49      2.76 o 
  -2   8   5      945.47      927.40     22.75 o 
  -1   8   5       19.33       23.09      3.03 o 
   0   8   5     1385.35     1331.22     31.45 o 
   1   8   5        3.26        7.34      2.99 o 
   2   8   5       31.42       46.64      5.30 o 
   3   8   5      405.15      376.35     15.31 o 
   4   8   5      122.80      116.68      7.66 o 
   5   8   5      127.97      126.04      5.84 o 
   6   8   5       63.25       60.05      4.19 o 
 -12   9   5      162.04      150.12      9.16 o 
 -11   9   5       67.71       58.91      6.05 o 
 -10   9   5      358.36      306.09     13.92 o 
  -9   9   5      257.34      251.42     12.21 o 
  -8   9   5       12.63       13.37      3.99 o 
  -7   9   5      727.04      732.64     25.93 o 
  -6   9   5       20.14       37.78      4.88 o 
  -5   9   5       85.20      108.23      5.19 o 
  -4   9   5      289.51      310.00     20.59 o 
  -3   9   5        2.04        6.50      2.96 o 
  -2   9   5     1704.64     1676.12     39.04 o 
  -1   9   5       10.66       13.37      3.65 o 
   0   9   5       13.61       34.43      4.77 o 
   1   9   5      461.06      431.65     16.92 o 
   2   9   5      127.99      116.19      7.30 o 
   3   9   5      170.35      156.32      8.79 o 
   4   9   5       53.91       71.95      7.33 o 
 -12  10   5      158.52      153.92      9.33 o 
 -11  10   5       71.30       72.97      6.60 o 
 -10  10   5        0.19        4.81      4.21 o 
  -9  10   5      540.68      540.97     21.28 o 
  -8  10   5       53.31       72.19      7.38 o 
  -7  10   5      193.21      199.47     10.38 o 
  -6  10   5       86.09      101.41      7.04 o 
  -5  10   5        7.98       14.37      3.94 o 
  -4  10   5     1419.29     1446.42     46.64 o 
  -3  10   5        1.88        9.97      3.96 o 
  -2  10   5      119.19      116.69      7.64 o 
  -1  10   5      319.13      291.43     12.84 o 
   0  10   5      122.98      114.00      7.40 o 
   1  10   5      281.74      262.34     12.06 o 
   2  10   5       20.47       25.76      4.84 o 
   3  10   5       27.43       43.08      6.10 o 
 -12  11   5        0.05       -1.12      4.30 o 
 -11  11   5      279.66      289.33     13.93 o 
 -10  11   5       19.06       22.28      5.49 o 
  -9  11   5      150.02      149.13      9.38 o 
  -8  11   5       22.46       36.37      6.42 o 
  -7  11   5       15.74       23.04      4.94 o 
  -6  11   5     1025.37     1001.76     34.30 o 
  -5  11   5       37.62       55.82      6.71 o 
  -4  11   5      168.03      179.90      9.88 o 
  -3  11   5      309.11      298.65     13.69 o 
  -2  11   5      108.27      101.74      7.44 o 
  -1  11   5      325.61      330.59     14.39 o 
   0  11   5        0.94        6.47      3.86 o 
   1  11   5       70.40       81.56      6.50 o 
 -11  12   5      119.98      122.24      8.51 o 
 -10  12   5       19.20       53.56      7.22 o 
  -9  12   5        0.50       -0.83      4.15 o 
  -8  12   5      588.52      571.92     22.29 o 
  -7  12   5       12.58       13.63      4.83 o 
  -6  12   5      182.71      181.90     10.17 o 
  -5  12   5      191.99      196.75     10.73 o 
  -4  12   5       64.38       77.20      7.89 o 
  -3  12   5      317.59      328.63     14.66 o 
  -2  12   5        6.94       13.58      4.50 o 
  -1  12   5       74.45       78.74      6.51 o 
   0  12   5      164.76      178.39      9.81 o 
 -10  13   5      232.39      248.44     12.58 o 
  -9  13   5       13.79       26.05      5.81 o 
  -8  13   5      151.98      151.32      9.64 o 
  -7  13   5      100.93      107.41      7.91 o 
  -6  13   5        5.00        0.44      4.21 o 
  -5  13   5      304.44      306.47     14.45 o 
  -4  13   5        3.89       14.61      4.67 o 
  -3  13   5      136.55      148.14      9.21 o 
  -2  13   5      126.14      127.18      8.42 o 
  -7  14   5      166.05      191.22     10.85 o 
  -6  14   5       16.12       20.39      5.83 o 
  -5  14   5      144.14      169.20     10.09 o 
  -4  14   5       74.68       74.42      6.73 o 
   3 -14   6      298.12      335.28     14.71 o 
   4 -14   6        6.78        7.22      4.55 o 
   5 -14   6       13.42       16.33      5.54 o 
   0 -13   6        4.45        7.65      4.33 o 
   1 -13   6      367.11      362.79     15.33 o 
   2 -13   6       13.83       13.90      4.77 o 
   3 -13   6       10.83       12.76      4.71 o 
   4 -13   6      216.71      219.25     11.38 o 
  -2 -12   6        0.15        2.87      3.89 o 
  -1 -12   6      244.57      232.89     11.15 o 
   0 -12   6       10.85       16.31      4.66 o 
   1 -12   6       60.48       66.98      6.14 o 
   2 -12   6      142.28      153.72      9.23 o 
   3 -12   6        2.92        2.24      3.87 o 
  -3 -11   6      253.04      259.20     11.93 o 
  -2 -11   6       20.55       21.79      4.98 o 
  -1 -11   6       84.21       89.01      6.70 o 
   0 -11   6       53.59       57.48      5.64 o 
   1 -11   6       11.09       19.88      4.71 o 
   2 -11   6      642.81      651.38     23.27 o 
  -4 -10   6       37.53       57.28      6.99 o 
  -3 -10   6      114.24      105.66      6.98 o 
  -2 -10   6        5.71        5.18      3.57 o 
  -1 -10   6        0.20       -2.36      3.40 o 
   0 -10   6      760.30      717.02     24.72 o 
   1 -10   6       49.26       62.07      6.75 o 
   2 -10   6      648.82      663.82     23.23 o 
  -5  -9   6      108.96      120.89      7.79 o 
  -4  -9   6        2.01       10.69      3.82 o 
  -3  -9   6        4.09        5.81      3.58 o 
  -2  -9   6      687.39      651.08     22.81 o 
  -1  -9   6       92.32       92.65      6.57 o 
   0  -9   6      681.41      631.73     22.01 o 
   1  -9   6      180.57      171.96      8.98 o 
   2  -9   6      347.83      350.02     18.18 o 
   3  -9   6      875.19      888.86     38.04 o 
   4  -9   6       35.22       61.89      8.65 o 
   5  -9   6      469.16      519.63     24.89 o 
  -6  -8   6        2.62        4.16      2.93 o 
  -5  -8   6       14.99       18.53      3.29 o 
  -4  -8   6      360.64      351.16     11.56 o 
  -3  -8   6       54.02       62.39      4.45 o 
  -2  -8   6      993.62     1007.73     32.49 o 
  -1  -8   6      308.62      324.75     13.16 o 
   0  -8   6      152.98      151.78     12.80 o 
   1  -8   6     1025.90     1008.57     25.47 o 
   2  -8   6        9.02       22.75      5.73 o 
   3  -8   6      628.73      664.43     29.38 o 
   4  -8   6      317.52      369.05     18.60 o 
   5  -8   6        2.66       14.07      4.91 o 
   6  -8   6     1432.47     1604.97     64.19 o 
   7  -8   6      326.45      359.90     18.90 o 
  -7  -7   6       16.98       24.71      3.73 o 
  -6  -7   6      172.21      172.51      6.70 o 
  -5  -7   6       24.49       28.98      3.61 o 
  -4  -7   6      619.85      579.92     14.72 o 
  -3  -7   6       31.21       42.07      8.35 o 
  -2  -7   6       15.04       33.26      5.57 o 
  -1  -7   6      742.73      714.10     14.72 o 
   0  -7   6      154.15      156.26      6.22 o 
   1  -7   6     1195.99     1186.00     47.82 o 
   2  -7   6      613.12      627.41     27.33 o 
   3  -7   6      108.59      126.56      8.66 o 
   4  -7   6     2613.31     2819.22    107.09 o 
   5  -7   6      256.64      272.87     14.66 o 
   6  -7   6      283.19      291.95     15.52 o 
  -8  -6   6       63.27       71.86      6.16 o 
  -7  -6   6       42.92       55.93      4.80 o 
  -6  -6   6      601.49      555.06     14.61 o 
  -5  -6   6       49.77       60.07      6.66 o 
  -4  -6   6        0.25        2.76      2.64 o 
  -3  -6   6      402.02      382.37      8.04 o 
  -2  -6   6       61.56       65.50      3.70 o 
  -1  -6   6     1500.55     1469.12     24.33 o 
   0  -6   6        3.56        7.68      2.27 o 
   1  -6   6       46.43       57.79      3.47 o 
   2  -6   6     4289.83     4321.44    160.64 o 
   3  -6   6      853.64      855.62     35.33 o 
   4  -6   6      434.13      429.82     19.73 o 
   5  -6   6      835.45      883.44     36.61 o 
  -9  -5   6        9.72        8.82      3.01 o 
  -8  -5   6      312.83      311.62      9.79 o 
  -7  -5   6        0.16        2.92      2.78 o 
  -6  -5   6       16.14       24.21      3.59 o 
  -5  -5   6      232.88      225.27      7.55 o 
  -4  -5   6      148.74      154.41      4.95 o 
  -3  -5   6     1222.74     1183.11     20.24 o 
  -2  -5   6       17.42       28.85      2.25 o 
  -1  -5   6      194.25      196.98      4.63 o 
   0  -5   6     3616.71     3505.51     87.18 o 
   1  -5   6      944.85      958.36     25.37 o 
   2  -5   6     1126.89     1104.32     28.84 o 
   3  -5   6      785.22      746.45     20.18 o 
   4  -5   6      112.43      124.40      7.93 o 
   5  -5   6     2330.22     2404.84     91.17 o 
   8  -5   6      118.57      132.12      8.51 o 
  -9  -4   6        0.72        4.16      2.87 o 
  -8  -4   6       42.98       56.57      4.99 o 
  -7  -4   6      115.13      115.47      5.33 o 
  -6  -4   6       31.92       41.89      3.90 o 
  -5  -4   6     1133.70     1098.76     35.09 o 
  -4  -4   6        3.33        7.78      2.25 o 
  -3  -4   6      388.55      381.93      7.70 o 
  -2  -4   6     2691.11     2609.29     44.10 o 
  -1  -4   6      831.78      801.79     23.23 o 
   0  -4   6      979.85     1000.14     29.93 o 
   1  -4   6      333.93      342.42     12.89 o 
   2  -4   6        1.58       10.95      6.94 o 
   3  -4   6     2806.61     2914.38     72.34 o 
   4  -4   6       24.30       37.76      6.34 o 
   5  -4   6     1245.17     1192.66     41.76 o 
 -10  -3   6       30.10       27.06      5.68 o 
  -9  -3   6       10.60       13.90      3.60 o 
  -8  -3   6       38.05       49.35      7.49 o 
  -7  -3   6      647.77      620.26     16.36 o 
  -6  -3   6       86.56       77.10      3.65 o 
  -5  -3   6      395.15      407.08      9.80 o 
  -4  -3   6     2250.25     2079.47     49.92 o 
  -3  -3   6      413.00      393.71      7.71 o 
  -2  -3   6     1443.56     1378.26     54.46 o 
  -1  -3   6      120.32      116.72      4.71 o 
   0  -3   6     1131.84     1198.71     30.96 o 
   1  -3   6     2991.67     3066.03     75.65 o 
   2  -3   6       34.18       40.61      3.60 o 
   3  -3   6     4243.46     4023.12     98.82 o 
   4  -3   6        1.39        4.04      2.29 o 
   5  -3   6      630.59      628.82     23.61 o 
   6  -3   6     1483.70     1425.06     32.87 o 
   7  -3   6        2.63        4.43      2.91 o 
 -10  -2   6        5.72       12.35      4.55 o 
  -9  -2   6      313.49      336.99     14.95 o 
  -8  -2   6       24.52       33.08      4.56 o 
  -7  -2   6      386.33      366.26     10.41 o 
  -6  -2   6      887.42      822.55     16.55 o 
  -5  -2   6      515.39      478.56     10.29 o 
  -4  -2   6     1364.10     1264.29     27.65 o 
  -3  -2   6      204.79      207.27      9.90 o 
  -2  -2   6       70.91       76.45      3.71 o 
  -1  -2   6     3143.79     2908.31     71.94 o 
   0  -2   6       10.21       26.57      2.64 o 
   1  -2   6     8826.60     8559.42    207.47 o 
   2  -2   6       62.35       65.86      4.37 o 
   3  -2   6        1.55        7.66      2.40 o 
   4  -2   6     3386.94     3413.73    113.62 o 
   5  -2   6      217.41      202.55      9.69 o 
   6  -2   6     1167.93     1103.73     21.00 o 
   7  -2   6      553.59      523.85     11.43 o 
   8  -2   6        9.59       16.11      3.94 o 
   9  -2   6      224.93      191.09      9.43 o 
 -11  -1   6      129.46      146.37      9.00 o 
 -10  -1   6       54.07       60.56      5.98 o 
  -9  -1   6      157.05      159.88      9.18 o 
  -8  -1   6      637.71      624.95     15.78 o 
  -7  -1   6       33.81       46.62      3.91 o 
  -6  -1   6      667.87      638.42     13.15 o 
  -5  -1   6       22.24       30.93      2.36 o 
  -4  -1   6      546.16      512.97     13.23 o 
  -3  -1   6     1920.99     1726.11     58.97 o 
  -2  -1   6      706.29      668.57     24.39 o 
  -1  -1   6    10530.79     9998.41    242.03 o 
   0  -1   6       17.03       35.95      2.99 o 
   1  -1   6     1343.60     1385.46     47.41 o 
   2  -1   6     2640.91     2814.80     93.82 o 
   3  -1   6      806.21      852.91     30.77 o 
   4  -1   6     2450.33     2384.45     80.59 o 
   5  -1   6      400.68      387.28      8.55 o 
   6  -1   6      221.48      211.44      5.83 o 
   7  -1   6     1302.66     1278.85     24.68 o 
   8  -1   6      317.55      299.83      9.22 o 
   9  -1   6      160.18      135.52      7.83 o 
  10  -1   6       98.02       79.45      6.41 o 
 -10   0   6      125.61      136.48      8.37 o 
  -9   0   6        3.40        3.01      3.50 o 
  -8   0   6      379.27      365.86     14.78 o 
  -7   0   6       71.47       68.13      3.21 o 
  -6   0   6      149.25      155.78      7.60 o 
  -5   0   6      550.46      527.61     13.73 o 
  -4   0   6        6.54       11.25      3.08 o 
  -3   0   6     7077.64     6066.17    199.08 o 
  -2   0   6      105.83      115.08      6.12 o 
  -1   0   6        3.34        9.86      1.48 o 
   0   0   6     4676.72     4870.06    111.35 o 
   1   0   6     1397.09     1383.83     32.91 o 
   2   0   6     1994.14     2138.27     72.19 o 
   3   0   6      562.21      604.83     22.87 o 
   4   0   6      205.10      199.27      6.47 o 
   5   0   6     1670.04     1579.86     34.57 o 
   6   0   6      844.89      815.57     22.25 o 
   7   0   6      379.35      381.88     10.97 o 
   8   0   6       82.25       91.83      4.98 o 
   9   0   6       31.12       40.88      5.85 o 
  10   0   6      402.21      429.33     17.09 o 
  11   0   6        1.14        3.09      3.96 o 
  -8   1   6      440.03      392.37     11.51 o 
  -7   1   6       62.22       60.99      4.23 o 
  -6   1   6        1.70        2.22      1.44 o 
  -5   1   6     4242.64     3858.94    128.45 o 
  -4   1   6        0.32       -0.03      1.77 o 
  -3   1   6      115.43      116.98      6.17 o 
  -2   1   6     1727.17     1835.23     43.02 o 
  -1   1   6      309.19      317.68      8.77 o 
   0   1   6     1957.44     2018.23     47.31 o 
   1   1   6      285.61      321.74     18.14 o 
   2   1   6     1064.84     1069.69     26.28 o 
   3   1   6     3056.12     3047.94    102.28 o 
   4   1   6      623.50      604.25     12.44 o 
   5   1   6      871.80      860.74     17.14 o 
   6   1   6       82.04       93.46      5.21 o 
   7   1   6       38.41       57.03      7.54 o 
   8   1   6      657.19      649.19     35.17 o 
   9   1   6        1.04       -2.12      3.24 o 
  10   1   6       56.83       75.42      6.50 o 
  -6   2   6       51.74       48.86      4.40 o 
  -5   2   6      578.94      561.51     21.27 o 
  -4   2   6      593.25      580.30     14.94 o 
  -3   2   6       20.34       24.43      1.93 o 
  -2   2   6     3365.41     3442.78     79.44 o 
  -1   2   6       87.55       97.67      3.88 o 
   0   2   6     2254.14     2393.55     60.33 o 
   1   2   6     2995.16     3163.10     73.56 o 
   2   2   6      758.10      788.68     20.16 o 
   3   2   6     1522.35     1472.44     23.95 o 
   4   2   6       55.46       67.92      3.08 o 
   5   2   6        0.66        1.99      1.66 o 
   6   2   6      864.25      883.34     18.01 o 
   7   2   6        0.98        1.43      2.35 o 
   8   2   6      273.17      277.22      9.28 o 
   9   2   6        4.44       13.50      3.24 o 
  10   2   6       11.58       23.81      4.84 o 
  -5   3   6      246.61      224.25      7.58 o 
  -4   3   6     2071.49     2116.76     49.79 o 
  -3   3   6      344.69      361.99     10.05 o 
  -2   3   6     2599.85     2700.13     62.88 o 
  -1   3   6     1330.65     1451.00     34.80 o 
   0   3   6     1138.90     1155.61     28.29 o 
   1   3   6     3900.64     3928.08    148.88 o 
   2   3   6        4.44       35.01      3.94 o 
   3   3   6       25.50       43.42      3.01 o 
   4   3   6     1486.05     1400.43     40.22 o 
   5   3   6        0.57       27.70     14.14 o 
   6   3   6      508.37      489.18     13.46 o 
   7   3   6        2.96        3.49      2.46 o 
   8   3   6        6.24       12.23      3.44 o 
   9   3   6      180.39      181.20      7.12 o 
  -7   4   6        0.73        8.93      2.29 o 
  -6   4   6     2193.27     2042.35     45.82 o 
  -5   4   6      191.65      186.11      8.87 o 
  -4   4   6     2285.83     2254.80     74.27 o 
  -3   4   6     2067.28     2160.70     50.88 o 
  -2   4   6     1201.15     1225.03     29.83 o 
  -1   4   6     2184.51     2299.05     54.25 o 
   0   4   6      112.58      110.78      4.57 o 
   1   4   6      149.78      161.98      4.74 o 
   2   4   6     1130.93     1102.96     18.55 o 
   3   4   6       22.21       36.40      3.54 o 
   4   4   6     1243.54     1230.45     23.94 o 
   5   4   6        7.87        7.22      3.42 o 
   6   4   6        2.92        4.88      3.08 o 
   7   4   6      319.67      314.59     12.26 o 
   8   4   6       24.90       32.40      4.15 o 
   9   4   6      107.29      112.03      7.88 o 
  -9   5   6        2.63       -0.39      2.97 o 
  -8   5   6      484.94      455.40     12.73 o 
  -7   5   6      120.39      113.87      4.85 o 
  -6   5   6     1654.82     1546.83     35.52 o 
  -5   5   6      874.73      845.55     28.85 o 
  -4   5   6      324.83      325.39      9.14 o 
  -3   5   6     2940.40     2890.85     94.77 o 
  -2   5   6       43.55       49.82      4.27 o 
  -1   5   6      415.91      501.71     12.99 o 
   0   5   6     1491.26     1480.16     28.30 o 
   1   5   6       22.28       37.01      2.40 o 
   2   5   6     1901.19     1856.76     32.64 o 
   3   5   6      140.40      129.12      4.01 o 
   4   5   6        0.47       -0.23      2.71 o 
   5   5   6      301.83      308.48      9.65 o 
   6   5   6      104.05       96.12      5.91 o 
   7   5   6      204.60      204.39      8.72 o 
   8   5   6       44.12       57.20      4.72 o 
 -10   6   6      254.33      236.11     11.32 o 
  -9   6   6       90.90       88.89      6.46 o 
  -8   6   6     1129.68     1075.70     29.98 o 
  -7   6   6      376.88      364.95     10.67 o 
  -6   6   6       81.68       79.25      4.04 o 
  -5   6   6     1204.09     1117.70     26.47 o 
  -4   6   6      259.61      240.04      7.54 o 
  -3   6   6      312.53      327.89      9.39 o 
  -2   6   6      562.27      549.99     22.58 o 
  -1   6   6       24.66       40.06      3.40 o 
   0   6   6     3206.99     3255.45     72.10 o 
   1   6   6      100.32      100.56      5.19 o 
   2   6   6      104.79      104.79      3.71 o 
   3   6   6      423.39      415.25     10.47 o 
   4   6   6      134.35      122.49     15.87 o 
   5   6   6      464.03      446.45     12.76 o 
   6   6   6       32.48       44.56      4.33 o 
   7   6   6       17.82       30.20      3.83 o 
 -11   7   6       77.20       68.42      6.33 o 
 -10   7   6      552.68      544.35     20.84 o 
  -9   7   6      101.23       93.38      6.72 o 
  -8   7   6        1.73        5.73      3.19 o 
  -7   7   6      838.00      838.84     21.14 o 
  -6   7   6      141.22      128.66      6.95 o 
  -5   7   6      425.83      414.69     17.27 o 
  -4   7   6      179.47      202.45      6.96 o 
  -3   7   6        7.03       13.72      2.63 o 
  -2   7   6     2888.29     2960.18     89.30 o 
  -1   7   6      131.95      128.92      5.40 o 
   0   7   6      140.08      145.89      5.79 o 
   1   7   6      331.13      332.49     10.02 o 
   2   7   6      260.76      232.55     10.78 o 
   3   7   6      643.72      645.95     23.35 o 
   4   7   6       13.14       17.83      3.27 o 
   5   7   6       84.18       88.20      6.65 o 
   6   7   6      138.10      138.15      6.10 o 
 -12   8   6      298.95      268.16     12.78 o 
 -11   8   6       23.04       27.60      5.44 o 
 -10   8   6       13.65       24.96      5.01 o 
  -9   8   6      472.81      450.39     18.12 o 
  -8   8   6       54.72       53.56      6.29 o 
  -7   8   6      327.74      314.97     13.59 o 
  -6   8   6        9.32       17.69      2.99 o 
  -5   8   6       42.36       55.43      6.18 o 
  -4   8   6     1948.57     1893.08     43.50 o 
  -3   8   6      105.88      102.88      9.73 o 
  -2   8   6      359.53      373.23     10.99 o 
  -1   8   6      356.69      341.53     10.63 o 
   0   8   6      234.03      211.02     10.15 o 
   1   8   6      596.69      584.87     21.29 o 
   2   8   6        9.09       13.63      3.79 o 
   3   8   6      141.47      146.00      8.53 o 
   4   8   6      167.32      176.09      9.79 o 
   5   8   6       55.88       68.15      7.04 o 
   6   8   6      116.62      123.83      5.66 o 
 -12   9   6       17.67       32.63      5.86 o 
 -11   9   6      167.79      163.87      9.67 o 
 -10   9   6       29.37       36.07      5.93 o 
  -9   9   6      369.08      365.65     15.97 o 
  -8   9   6        0.19       10.11      3.84 o 
  -7   9   6       52.47       61.55      6.51 o 
  -6   9   6     1234.37     1208.89     39.85 o 
  -5   9   6       40.35       51.97      5.98 o 
  -4   9   6      561.47      547.52     20.38 o 
  -3   9   6      145.32      152.59      8.72 o 
  -2   9   6       40.90       54.60      6.26 o 
  -1   9   6      515.07      497.51     18.96 o 
   0   9   6        3.22        8.75      3.36 o 
   1   9   6      231.50      225.00     10.88 o 
   2   9   6      166.33      153.37      8.80 o 
   3   9   6       34.99       45.01      6.00 o 
   4   9   6      171.11      173.96      9.84 o 
   5   9   6        2.93       10.69      4.38 o 
 -12  10   6        9.44       11.08      5.15 o 
 -11  10   6      187.19      186.91     10.58 o 
 -10  10   6       12.53       26.30      5.68 o 
  -9  10   6       33.66       48.80      6.76 o 
  -8  10   6      551.64      520.82     20.52 o 
  -7  10   6      113.91      109.82      7.69 o 
  -6  10   6      549.33      562.60     21.29 o 
  -5  10   6       54.31       61.91      6.34 o 
  -4  10   6        0.88       -1.95      3.24 o 
  -3  10   6      538.17      530.50     20.41 o 
  -2  10   6        8.52       10.18      4.01 o 
  -1  10   6      511.22      487.17     19.00 o 
   0  10   6       87.87       86.47      6.53 o 
   1  10   6       11.70       13.75      4.25 o 
   2  10   6      263.90      274.90     12.77 o 
   3  10   6       16.81       17.47      4.89 o 
 -11  11   6       35.94       50.28      6.87 o 
 -10  11   6      304.31      256.83     12.86 o 
  -9  11   6       41.22       40.63      6.53 o 
  -8  11   6      365.03      377.74     16.48 o 
  -7  11   6        9.32        9.80      4.38 o 
  -6  11   6        0.50        0.78      3.28 o 
  -5  11   6      375.76      373.43     16.13 o 
  -4  11   6       70.29       66.41      6.31 o 
  -3  11   6      502.52      536.26     20.98 o 
  -2  11   6       37.60       56.60      6.58 o 
  -1  11   6        9.30       16.82      4.52 o 
   0  11   6      365.07      328.97     14.43 o 
   1  11   6       33.46       41.05      6.19 o 
   2  11   6       62.95       76.21      6.73 o 
 -10  12   6      203.14      213.70     11.67 o 
  -9  12   6        4.96       16.62      5.13 o 
  -8  12   6        7.45       17.18      5.10 o 
  -7  12   6      267.57      250.98     12.67 o 
  -6  12   6       22.69       32.94      6.00 o 
  -5  12   6      456.65      474.11     19.34 o 
  -4  12   6       33.54       50.11      6.85 o 
  -3  12   6        6.30       14.31      4.81 o 
  -2  12   6      317.63      310.66     14.20 o 
  -1  12   6       67.02       65.13      6.00 o 
   0  12   6       71.50       81.14      6.97 o 
  -9  13   6       80.02      101.81      8.25 o 
  -8  13   6        9.49        8.19      4.83 o 
  -7  13   6      323.83      346.36     15.67 o 
  -6  13   6       16.30       23.11      5.44 o 
  -5  13   6        2.80       16.34      5.22 o 
  -4  13   6      258.90      270.41     13.16 o 
  -3  13   6       34.31       56.11      7.09 o 
  -2  13   6       88.44       91.55      7.09 o 
   5 -14   7       15.94       21.77      5.56 o 
   1 -13   7        5.49        9.17      4.54 o 
   2 -13   7      292.11      311.19     13.92 o 
   3 -13   7       33.88       44.23      6.56 o 
   4 -13   7      202.05      217.93     11.42 o 
  -1 -12   7       30.58       36.64      5.81 o 
   0 -12   7      231.66      209.83     10.93 o 
   1 -12   7       26.24       34.28      5.80 o 
   2 -12   7      334.47      333.45     14.56 o 
   3 -12   7       26.27       49.85      6.63 o 
   4 -12   7       52.55       63.35      7.31 o 
  -3 -11   7       31.57       40.40      6.00 o 
  -2 -11   7      137.79      160.02      9.09 o 
  -1 -11   7       14.35       20.00      5.00 o 
   0 -11   7      476.68      462.78     18.08 o 
   1 -11   7        6.86       18.98      4.72 o 
   2 -11   7        0.40        3.79      3.86 o 
   3 -11   7      482.39      476.31     18.58 o 
  -4 -10   7      103.07       98.24      7.03 o 
  -3 -10   7       22.22       21.11      4.78 o 
  -2 -10   7      423.13      399.57     16.08 o 
  -1 -10   7        2.09        2.51      3.47 o 
   0 -10   7        0.72        4.32      3.65 o 
   1 -10   7      277.39      268.13     12.25 o 
   2 -10   7       52.68       55.84      5.58 o 
  -5  -9   7       13.93       18.20      5.03 o 
  -4  -9   7      437.28      415.53     16.53 o 
  -3  -9   7        0.09        1.05      3.57 o 
  -2  -9   7        1.98        7.61      3.74 o 
  -1  -9   7      345.09      345.36     14.29 o 
   0  -9   7       31.93       33.67      5.27 o 
   1  -9   7      862.61      880.74     29.19 o 
  -6  -8   7      197.93      205.12      7.49 o 
  -5  -8   7        2.07        1.39      2.72 o 
  -4  -8   7       26.71       30.53      3.78 o 
  -3  -8   7      133.25      137.83      5.71 o 
  -2  -8   7       49.48       68.09      6.73 o 
  -1  -8   7      897.33      868.90     28.69 o 
   0  -8   7       12.10       15.72      4.11 o 
   1  -8   7      132.15      159.96      6.64 o 
   2  -8   7     1240.30     1219.40     49.91 o 
   3  -8   7      419.26      432.06     21.07 o 
   4  -8   7      803.99      817.67     35.35 o 
   5  -8   7      113.76      130.95     10.01 o 
   6  -8   7        3.11       10.89      5.49 o 
  -7  -7   7        2.07        3.74      2.97 o 
  -6  -7   7       42.75       45.43      4.60 o 
  -5  -7   7       39.19       56.54      4.63 o 
  -4  -7   7        0.65        3.15      2.40 o 
  -3  -7   7      719.35      692.80     17.04 o 
  -2  -7   7       12.33       16.70      2.37 o 
  -1  -7   7      405.75      402.70      9.50 o 
   0  -7   7     1054.31     1086.74     27.36 o 
   1  -7   7      428.79      448.03     12.97 o 
   2  -7   7      755.20      787.67     33.52 o 
   3  -7   7      197.24      218.07     12.63 o 
   4  -7   7       80.03       92.99      7.79 o 
   5  -7   7      999.73     1070.36     44.44 o 
   6  -7   7       36.76       73.10      9.50 o 
  -8  -6   7       49.49       36.32     10.45 o 
  -7  -6   7        1.52        7.82      4.27 o 
  -6  -6   7        2.85        7.75      5.04 o 
  -5  -6   7      493.83      480.62     13.15 o 
  -4  -6   7       77.67       73.73      4.27 o 
  -3  -6   7      575.65      550.79     12.04 o 
  -2  -6   7      559.08      571.04     11.03 o 
  -1  -6   7      317.64      308.60      6.71 o 
   0  -6   7     1142.73     1164.66     21.55 o 
   1  -6   7       41.09       48.44      3.24 o 
   2  -6   7      508.45      531.65     23.80 o 
   3  -6   7     1246.26     1245.81     49.78 o 
   4  -6   7        1.47       18.71      5.37 o 
   5  -6   7     1644.51     1684.37     66.10 o 
  -8  -5   7        0.28        0.04      3.06 o 
  -7  -5   7      383.60      402.69     11.85 o 
  -6  -5   7       37.70       45.73      4.45 o 
  -5  -5   7      552.75      552.50     14.52 o 
  -4  -5   7      345.39      358.34     22.45 o 
  -3  -5   7      264.47      270.77      6.40 o 
  -2  -5   7      997.78      976.22     17.07 o 
  -1  -5   7      190.59      191.87      4.72 o 
   0  -5   7      520.39      557.87     10.30 o 
   1  -5   7     1201.71     1175.67     44.50 o 
   2  -5   7       55.69       53.54      3.38 o 
   3  -5   7     2829.35     2831.53     70.90 o 
  -9  -4   7      134.56      156.41      6.70 o 
  -8  -4   7       68.26       72.28      6.99 o 
  -7  -4   7      330.87      335.12     10.33 o 
  -6  -4   7      342.50      356.42     10.58 o 
  -5  -4   7      113.65      131.77      7.12 o 
  -4  -4   7      710.15      682.74     14.17 o 
  -3  -4   7       13.80       15.42      2.09 o 
  -2  -4   7     1069.93     1064.87     18.20 o 
  -1  -4   7      793.91      794.28     13.87 o 
   0  -4   7       15.33       29.50      3.23 o 
   1  -4   7     5672.12     5822.18    190.09 o 
   2  -4   7      588.81      572.25     24.12 o 
   3  -4   7      164.11      163.93      8.13 o 
   4  -4   7     1460.65     1463.55     50.76 o 
   5  -4   7      152.95      144.80      5.29 o 
 -10  -3   7        6.99       21.60      5.44 o 
  -9  -3   7      203.45      208.37     11.30 o 
  -8  -3   7       73.66       75.51      4.66 o 
  -7  -3   7        6.19        6.03      4.15 o 
  -6  -3   7      396.20      412.60     11.57 o 
  -5  -3   7      172.26      179.03      7.54 o 
  -4  -3   7      403.15      401.16      9.11 o 
  -3  -3   7      497.92      504.54     10.52 o 
  -2  -3   7        8.68       18.10      2.07 o 
  -1  -3   7     4912.99     4712.76    144.48 o 
   0  -3   7      185.74      213.47      7.35 o 
   1  -3   7      343.44      364.33     10.97 o 
   2  -3   7     1697.85     1616.52     55.35 o 
   3  -3   7      288.36      288.71     12.34 o 
   4  -3   7     2436.94     2357.20     79.96 o 
   5  -3   7      201.73      200.06      6.54 o 
   6  -3   7      216.81      226.39      7.38 o 
   7  -3   7      300.98      269.04     11.39 o 
 -10  -2   7       24.13       39.21      6.46 o 
  -9  -2   7        1.47        2.38      4.26 o 
  -8  -2   7      153.54      157.67      7.11 o 
  -7  -2   7       32.46       52.63      9.84 o 
  -6  -2   7      639.83      602.28     12.93 o 
  -5  -2   7       46.81       55.22      2.94 o 
  -4  -2   7       11.94       18.57      2.39 o 
  -3  -2   7     4614.20     4316.29    113.89 o 
  -2  -2   7      348.18      328.86     10.29 o 
  -1  -2   7      132.09      133.02      5.20 o 
   0  -2   7      938.04      941.09     33.39 o 
   1  -2   7      206.44      264.14     11.42 o 
   2  -2   7     2876.60     2830.63     94.75 o 
   3  -2   7        2.01        6.63      2.55 o 
   4  -2   7     1617.23     1501.56     34.30 o 
   5  -2   7     1008.50      930.09     17.96 o 
   6  -2   7      483.27      450.89      9.98 o 
   7  -2   7      876.43      822.12     16.79 o 
   8  -2   7       13.50       12.85      3.69 o 
   9  -2   7        9.08       11.76      3.69 o 
 -11  -1   7       12.88       20.32      5.22 o 
 -10  -1   7       74.16       86.04      7.19 o 
  -9  -1   7       56.65       78.88      7.89 o 
  -8  -1   7      362.17      347.57     10.34 o 
  -7  -1   7        0.06       -0.78      2.06 o 
  -6  -1   7       11.80       20.79      3.81 o 
  -5  -1   7     2450.13     2412.83     51.65 o 
  -4  -1   7      216.47      198.41      5.19 o 
  -3  -1   7      546.61      506.32     16.00 o 
  -2  -1   7      730.47      715.63     26.38 o 
  -1  -1   7      142.49      127.82      6.80 o 
   0  -1   7     3371.65     3542.33    117.69 o 
   1  -1   7       70.32       75.33      4.99 o 
   2  -1   7     2185.07     2150.55     72.88 o 
   3  -1   7     1163.81     1148.75     40.87 o 
   4  -1   7     1024.31     1014.35     25.04 o 
   5  -1   7     2018.40     1900.51     34.67 o 
   6  -1   7        3.70       16.61      3.11 o 
   7  -1   7       24.97       40.22      3.73 o 
   8  -1   7      608.01      558.36     14.74 o 
   9  -1   7        3.99        2.31      3.30 o 
  10  -1   7      175.39      188.01     10.05 o 
 -10   0   7      242.08      240.95     11.78 o 
  -9   0   7        0.53        0.58      3.50 o 
  -8   0   7       75.12       68.36      5.88 o 
  -7   0   7     1370.19     1270.49     35.87 o 
  -6   0   7      137.79      140.57      4.53 o 
  -5   0   7      632.56      595.04     12.06 o 
  -4   0   7      248.77      226.88      7.02 o 
  -3   0   7       52.62       48.81      4.15 o 
  -2   0   7     2213.32     2268.91     76.62 o 
  -1   0   7       72.48       68.88      4.71 o 
   0   0   7     1963.26     1881.90     63.94 o 
   1   0   7      883.27      895.24     22.16 o 
   2   0   7      948.67      916.43     33.12 o 
   3   0   7     3168.69     3122.43    102.46 o 
   4   0   7       14.90       35.81      6.91 o 
   5   0   7       85.80      148.09      5.76 o 
   6   0   7     1177.17     1126.16     23.53 o 
   7   0   7       25.11       31.97      3.48 o 
   8   0   7      366.34      351.68     11.29 o 
   9   0   7       16.50       16.28      4.28 o 
  10   0   7        0.73        0.53      3.77 o 
  -8   1   7       60.26       66.17      6.56 o 
  -7   1   7      361.22      354.24     13.71 o 
  -6   1   7       15.74       26.06      2.35 o 
  -5   1   7      185.62      179.44      6.11 o 
  -4   1   7     1864.70     1739.97     63.88 o 
  -3   1   7       99.75      108.24      6.18 o 
  -2   1   7     4279.46     3981.56    131.86 o 
  -1   1   7      895.79      918.58     33.56 o 
   0   1   7      733.10      760.80     25.49 o 
   1   1   7     2257.73     2310.02     54.31 o 
   2   1   7        1.11       32.23      4.76 o 
   3   1   7      236.56      242.11      6.07 o 
   4   1   7      790.36      772.48     16.09 o 
   5   1   7        4.88       16.50      3.41 o 
   6   1   7      756.48      740.78     18.25 o 
   7   1   7       69.98       64.39      4.22 o 
   8   1   7        2.33       12.28      3.87 o 
   9   1   7      272.31      264.50     12.67 o 
  10   1   7       17.38       28.46      5.28 o 
  -6   2   7      730.76      714.13     17.88 o 
  -5   2   7      175.52      169.50      8.51 o 
  -4   2   7     3409.94     3188.00    106.48 o 
  -3   2   7       13.27       28.01      3.89 o 
  -2   2   7      108.67      115.92      4.48 o 
  -1   2   7     3167.06     3389.94     78.62 o 
   0   2   7      130.78      145.34      5.32 o 
   1   2   7     1480.06     1539.58     37.26 o 
   2   2   7     1347.09     1349.12     24.83 o 
   3   2   7      167.50      150.11      4.59 o 
   4   2   7     1080.78     1060.17     22.86 o 
   5   2   7      221.24      212.28      6.80 o 
   6   2   7       52.53       84.17     12.14 o 
   7   2   7      212.27      225.12      8.04 o 
   8   2   7       54.17       63.30      5.48 o 
   9   2   7      231.71      227.43     11.39 o 
  -4   3   7      200.15      208.68      6.82 o 
  -3   3   7     1736.21     1855.27     44.17 o 
  -2   3   7      797.82      785.18     23.57 o 
  -1   3   7     1537.30     1640.18     39.40 o 
   0   3   7      232.51      262.78      8.30 o 
   1   3   7      163.71      170.43      4.90 o 
   2   3   7     2743.00     2693.22     42.43 o 
   3   3   7      540.52      518.25      9.87 o 
   4   3   7      252.07      250.97      7.22 o 
   5   3   7      277.44      293.19      9.17 o 
   6   3   7       24.49       31.82      6.17 o 
   7   3   7      545.35      561.84     15.17 o 
   8   3   7       13.17       24.84      4.18 o 
   9   3   7       18.14       31.13      3.98 o 
  -5   4   7     1489.99     1528.50     34.97 o 
  -4   4   7      425.30      421.30     16.71 o 
  -3   4   7     1338.95     1383.33     47.09 o 
  -2   4   7      372.91      392.20     12.29 o 
  -1   4   7      187.19      201.57      5.48 o 
   0   4   7     3726.91     3923.46     60.84 o 
   1   4   7      890.49      911.59     15.71 o 
   2   4   7      370.18      358.82      7.43 o 
   3   4   7      138.03      150.10      4.32 o 
   4   4   7      177.17      185.13      6.83 o 
   5   4   7      838.91      795.09     25.58 o 
   6   4   7        5.42        7.31      2.91 o 
   7   4   7      103.62      106.29      5.55 o 
   8   4   7       42.30       66.54      5.75 o 
  -7   5   7      585.17      511.57     18.66 o 
  -6   5   7      117.60      112.41      4.94 o 
  -5   5   7      549.81      552.51     14.37 o 
  -4   5   7       59.75       58.09      3.43 o 
  -3   5   7      286.96      277.90      8.34 o 
  -2   5   7     3055.96     3112.25     68.84 o 
  -1   5   7      400.53      403.80     12.29 o 
   0   5   7      775.36      774.93     16.12 o 
   1   5   7      218.36      212.13      6.80 o 
   2   5   7      201.64      189.71      4.98 o 
   3   5   7     1130.32     1120.21     23.52 o 
   4   5   7        3.47        5.98      2.50 o 
   5   5   7      232.87      222.12      7.91 o 
   6   5   7       55.80       69.32      6.53 o 
   7   5   7       47.70       65.63      5.15 o 
   8   5   7      114.70      116.31      8.36 o 
  -8   6   7       26.64       32.96      4.98 o 
  -7   6   7      620.81      575.42     15.47 o 
  -6   6   7       17.23       35.92      3.59 o 
  -5   6   7      393.26      377.87     10.84 o 
  -4   6   7     1897.21     1811.60     41.31 o 
  -3   6   7      129.90      125.75      5.19 o 
  -2   6   7      884.85      899.11     21.99 o 
  -1   6   7      111.64      116.13      5.03 o 
   0   6   7       32.21       57.81      4.25 o 
   1   6   7      888.38      899.06     24.99 o 
   2   6   7        3.02       10.97      2.35 o 
   3   6   7      507.93      491.99     13.44 o 
   4   6   7       79.06       83.33      4.64 o 
   5   6   7       45.65       60.94      4.81 o 
   6   6   7      226.40      228.53      9.35 o 
   7   6   7       12.54       27.79      8.35 o 
 -10   7   7       13.56       15.74      4.35 o 
  -9   7   7      400.20      379.17     16.06 o 
  -8   7   7       74.11       69.09      5.97 o 
  -7   7   7      349.79      335.94     14.09 o 
  -6   7   7      683.20      640.49     25.39 o 
  -5   7   7      242.80      221.45      7.70 o 
  -4   7   7     1132.06     1123.59     27.04 o 
  -3   7   7        6.87       14.67      2.72 o 
  -2   7   7        0.03        3.12      2.18 o 
  -1   7   7      788.01      776.62     19.67 o 
   0   7   7        1.11        3.26      2.28 o 
   1   7   7      825.20      744.48     25.91 o 
   2   7   7       36.01       56.72      5.90 o 
   3   7   7        9.28       12.28      3.96 o 
   4   7   7      373.13      361.29     16.63 o 
   5   7   7       47.76       53.68      4.65 o 
   6   7   7       48.68       58.72      4.46 o 
 -11   8   7      261.35      247.56     12.23 o 
 -10   8   7       40.44       53.94      6.71 o 
  -9   8   7      245.21      232.98     11.88 o 
  -8   8   7      548.38      512.96     20.04 o 
  -7   8   7       91.33       82.21      6.60 o 
  -6   8   7      907.87      842.99     29.13 o 
  -5   8   7        0.90        2.84      2.89 o 
  -4   8   7       37.76       51.39      5.27 o 
  -3   8   7      508.16      513.17     19.37 o 
  -2   8   7       63.96       71.51      6.22 o 
  -1   8   7      937.85      957.23     32.37 o 
   0   8   7        1.26        6.18      3.86 o 
   1   8   7        7.53       18.11      4.35 o 
   2   8   7      432.47      460.79     18.09 o 
   3   8   7       54.88       60.61      6.80 o 
   4   8   7      129.70      127.67      8.34 o 
   5   8   7       76.29       90.07      7.08 o 
 -11   9   7      109.44      114.77      8.10 o 
 -10   9   7      167.05      152.12      9.45 o 
  -9   9   7       45.03       51.83      6.68 o 
  -8   9   7      514.40      523.89     20.56 o 
  -7   9   7        4.13        7.42      3.94 o 
  -6   9   7       72.23       75.80      6.43 o 
  -5   9   7      444.69      422.41     17.12 o 
  -4   9   7        6.17        7.49      4.01 o 
  -3   9   7     1185.91     1234.35     40.73 o 
  -2   9   7        0.04        2.68      3.40 o 
  -1   9   7        2.32        1.82      3.35 o 
   0   9   7      405.67      400.60     16.42 o 
   1   9   7       99.88       77.36      6.35 o 
   2   9   7      172.76      170.75      9.45 o 
   3   9   7       50.70       70.84      7.24 o 
   4   9   7        0.56        4.26      4.08 o 
 -11  10   7        2.55        4.67      4.16 o 
 -10  10   7      252.57      254.99     12.84 o 
  -9  10   7        7.76        8.89      4.49 o 
  -8  10   7       61.41       80.34      6.85 o 
  -7  10   7      130.82      134.79      8.65 o 
  -6  10   7        9.47       22.19      5.08 o 
  -5  10   7      909.32      903.47     31.56 o 
  -4  10   7        4.99        7.44      4.15 o 
  -3  10   7       27.82       34.83      6.07 o 
  -2  10   7      358.30      368.98     15.80 o 
  -1  10   7       85.38       71.41      6.34 o 
   0  10   7      304.76      278.90     13.00 o 
   1  10   7       41.36       54.96      6.58 o 
   2  10   7       23.71       33.04      5.59 o 
   3  10   7      139.04      158.38      9.36 o 
 -10  11   7       74.15       74.12      6.92 o 
  -9  11   7       43.29       66.89      7.73 o 
  -8  11   7        2.43        7.53      4.37 o 
  -7  11   7      622.19      609.31     23.46 o 
  -6  11   7        4.10        0.65      3.96 o 
  -5  11   7       57.47       81.53      7.09 o 
  -4  11   7      208.17      253.13     12.66 o 
  -3  11   7      100.91       89.56      7.26 o 
  -2  11   7      299.86      305.86     14.06 o 
  -1  11   7        4.83        7.82      4.08 o 
   0  11   7       46.05       66.11      7.12 o 
   1  11   7      188.07      212.06     10.99 o 
  -9  12   7      333.65      350.50     16.01 o 
  -8  12   7        6.43       13.52      5.17 o 
  -7  12   7       86.24       99.46      7.65 o 
  -6  12   7      138.58      130.73      9.11 o 
  -5  12   7       55.57       78.01      8.42 o 
  -4  12   7      229.90      236.33     12.19 o 
  -3  12   7        0.05        5.79      4.35 o 
  -2  12   7       60.73       72.38      6.51 o 
  -1  12   7      183.66      176.85      9.91 o 
   0  12   7       31.80       56.16      6.65 o 
  -8  13   7       64.75       77.07      7.12 o 
  -7  13   7        6.88       19.00      5.40 o 
  -6  13   7      181.48      190.39     11.04 o 
  -5  13   7        1.80        9.14      4.30 o 
  -4  13   7       71.43       88.67      7.31 o 
  -3  13   7      129.72      148.50      9.09 o 
   2 -13   8        9.10       14.41      4.89 o 
   3 -13   8      111.47      124.88      8.39 o 
   4 -13   8        9.35       10.70      5.05 o 
   5 -13   8      290.91      329.14     14.79 o 
   0 -12   8       29.49       40.94      5.95 o 
   1 -12   8      146.32      140.07      8.70 o 
   2 -12   8        6.56        7.76      4.30 o 
   3 -12   8      369.34      398.91     16.80 o 
   4 -12   8        0.23        3.62      4.25 o 
  -2 -11   8       38.52       44.04      6.10 o 
  -1 -11   8       40.97       51.12      6.48 o 
   0 -11   8        1.85        6.83      4.40 o 
   1 -11   8      476.10      478.46     18.66 o 
   2 -11   8        2.99        8.33      4.40 o 
   3 -11   8      128.75      134.58      8.53 o 
  -3 -10   8       23.90       45.17      6.20 o 
  -2 -10   8        3.33        7.46      4.72 o 
  -1 -10   8      365.66      355.58     15.06 o 
   0 -10   8       26.78       41.59      6.07 o 
   1 -10   8      331.62      360.01     15.09 o 
   2 -10   8      199.98      205.01     10.56 o 
   3 -10   8      165.43      172.54      9.52 o 
  -4  -9   8        0.70        5.28      4.47 o 
  -3  -9   8      323.31      301.16     13.21 o 
  -2  -9   8       40.37       50.66      6.17 o 
  -1  -9   8      321.83      321.83     13.76 o 
   0  -9   8      130.29      139.55      8.37 o 
   1  -9   8      131.14      129.25      7.98 o 
   2  -9   8      789.89      790.72     26.94 o 
  -6  -8   8        8.94       14.75      4.77 o 
  -5  -8   8      225.86      217.13     11.10 o 
  -4  -8   8       23.12       27.30      3.74 o 
  -3  -8   8      398.65      353.75     10.40 o 
  -2  -8   8      117.22      113.22      7.32 o 
  -1  -8   8      100.42      100.46      7.03 o 
   0  -8   8      593.33      554.97     20.07 o 
   1  -8   8       12.12       13.54      4.11 o 
   2  -8   8      391.61      377.84     14.97 o 
   3  -8   8      357.70      364.52     18.91 o 
   4  -8   8       58.34       60.35      7.09 o 
  -6  -7   8       32.59       33.22      4.24 o 
  -5  -7   8      339.88      341.65     10.42 o 
  -4  -7   8       38.00       51.98      4.48 o 
  -3  -7   8       32.40       42.96      4.02 o 
  -2  -7   8      465.40      447.79     12.11 o 
  -1  -7   8        0.35        0.53      2.09 o 
   0  -7   8      669.48      720.69     19.42 o 
   1  -7   8      328.06      345.09     10.97 o 
   2  -7   8       38.46       66.08      8.84 o 
   3  -7   8     1579.72     1688.23     66.89 o 
   4  -7   8      328.55      348.21     18.09 o 
  -7  -6   8      233.88      229.54      8.08 o 
  -6  -6   8        8.70        9.73      6.29 o 
  -5  -6   8        0.72        2.15      2.58 o 
  -4  -6   8      225.92      218.85      7.81 o 
  -3  -6   8      124.25      122.78      5.46 o 
  -2  -6   8      751.75      745.84     13.95 o 
  -1  -6   8       83.02      106.00      3.69 o 
   0  -6   8       44.55       56.10      2.77 o 
   1  -6   8     1686.05     1697.00     28.05 o 
   2  -6   8      232.12      250.98     13.76 o 
  -8  -5   8        3.43        3.61      4.51 o 
  -7  -5   8        0.06       -0.18      3.49 o 
  -6  -5   8      157.26      156.47      6.59 o 
  -5  -5   8       28.82       44.27     12.30 o 
  -4  -5   8      780.65      757.30     18.48 o 
  -3  -5   8        0.94        1.93      1.80 o 
  -2  -5   8      146.67      149.92      4.39 o 
  -1  -5   8     2544.29     2605.00     48.45 o 
   0  -5   8      916.13      958.79     16.77 o 
   1  -5   8      398.74      398.82      9.47 o 
   2  -5   8      282.39      273.36      8.04 o 
   3  -5   8        9.88       26.44      2.77 o 
  -9  -4   8       14.46       21.95      5.39 o 
  -8  -4   8       63.45       71.33      4.74 o 
  -7  -4   8       47.06       62.82      9.62 o 
  -6  -4   8      428.71      437.05     12.48 o 
  -5  -4   8        1.31        0.87      2.34 o 
  -4  -4   8       49.29       57.31      3.70 o 
  -3  -4   8     1735.58     1660.20     30.59 o 
  -2  -4   8      456.43      450.43      8.94 o 
  -1  -4   8      865.85      845.83     14.89 o 
   0  -4   8      232.53      243.52      6.51 o 
   1  -4   8       29.51       37.06      5.36 o 
   2  -4   8     2564.06     2413.20     80.22 o 
   3  -4   8       74.28       66.03      3.32 o 
   4  -4   8     1299.60     1278.91     40.25 o 
   5  -4   8       97.90       96.31      4.45 o 
  -9  -3   8        5.01        6.32      4.84 o 
  -8  -3   8      256.61      268.51      9.09 o 
  -7  -3   8        1.24       -3.58      5.70 o 
  -6  -3   8      146.71      145.10      5.98 o 
  -5  -3   8     1069.56     1021.53     25.06 o 
  -4  -3   8      188.05      190.05      8.51 o 
  -3  -3   8      549.16      563.85     11.77 o 
  -2  -3   8      187.47      193.50      5.65 o 
  -1  -3   8        0.48       25.55      2.73 o 
   0  -3   8     1968.40     1835.23     41.42 o 
   1  -3   8      106.92      106.13      4.29 o 
   2  -3   8     1977.93     1974.74     44.25 o 
   3  -3   8      204.83      193.15      6.26 o 
   4  -3   8      385.48      384.12     10.70 o 
   5  -3   8     1930.75     1843.86     42.00 o 
   6  -3   8       33.26       48.32      3.95 o 
   7  -3   8      205.38      189.83      9.15 o 
 -10  -2   8      141.18      159.69      9.60 o 
  -9  -2   8       30.77       41.57      6.59 o 
  -8  -2   8      103.71      104.68      5.33 o 
  -7  -2   8      399.64      397.03     11.48 o 
  -6  -2   8      100.81      100.68      7.11 o 
  -5  -2   8      339.47      316.93      7.83 o 
  -4  -2   8       18.14       41.98      6.90 o 
  -3  -2   8      244.46      257.57     16.92 o 
  -2  -2   8     1146.90     1109.60     26.19 o 
  -1  -2   8       14.24       25.55      4.62 o 
   0  -2   8     3379.88     3333.89    102.52 o 
   1  -2   8       98.70      109.03      4.42 o 
   2  -2   8      279.53      289.48      8.39 o 
   3  -2   8     2659.56     2497.06    114.64 o 
   4  -2   8       16.86       40.34      3.40 o 
   5  -2   8      376.35      383.76     10.91 o 
   6  -2   8      388.28      381.13      8.95 o 
   7  -2   8        0.18       -0.27      2.60 o 
   8  -2   8      345.69      311.74     13.35 o 
   9  -2   8       97.39       83.67      6.60 o 
 -10  -1   8      112.88      118.99      8.15 o 
  -9  -1   8      176.42      164.20      9.57 o 
  -8  -1   8       25.05       32.05      5.52 o 
  -7  -1   8      482.15      449.42     12.27 o 
  -6  -1   8       41.10       55.28      4.06 o 
  -5  -1   8      173.23      164.81      4.95 o 
  -4  -1   8      637.31      587.41     15.34 o 
  -3  -1   8       63.35       63.00      3.53 o 
  -2  -1   8     2566.19     2528.28     56.14 o 
  -1  -1   8       70.80       79.99      5.29 o 
   0  -1   8       29.37       38.73      3.74 o 
   1  -1   8     2172.03     2116.75     65.21 o 
   2  -1   8      123.64      117.15      4.57 o 
   3  -1   8     1632.05     1546.71     35.55 o 
   4  -1   8      747.44      728.93     15.45 o 
   5  -1   8       24.54       44.87      5.47 o 
   6  -1   8      667.15      606.16     14.34 o 
   7  -1   8      194.55      175.90      6.59 o 
   8  -1   8      155.50      148.65      8.58 o 
   9  -1   8      111.16       99.54      7.13 o 
  10  -1   8       14.94       15.97      4.91 o 
 -10   0   8       18.53       25.17      5.20 o 
  -9   0   8      180.61      167.27      9.45 o 
  -8   0   8       27.47       27.31      5.08 o 
  -7   0   8      285.96      290.43      8.88 o 
  -6   0   8      345.79      331.72      8.04 o 
  -5   0   8       44.32       48.74      3.48 o 
  -4   0   8     4235.90     4001.86     88.10 o 
  -3   0   8       14.27       25.69      2.72 o 
  -2   0   8       63.02       61.15      3.15 o 
  -1   0   8     1577.50     1625.79     36.95 o 
   0   0   8      218.91      213.11      6.70 o 
   1   0   8     1514.78     1491.25     34.21 o 
   2   0   8      128.07      133.96      5.12 o 
   3   0   8      161.65      168.57      4.85 o 
   4   0   8     1171.00     1126.10     21.62 o 
   5   0   8      702.89      664.18     13.97 o 
   6   0   8      302.02      296.80      9.19 o 
   7   0   8      252.37      238.63      9.89 o 
   8   0   8        7.05       11.42      3.03 o 
   9   0   8      419.73      389.77     15.96 o 
  10   0   8        0.25        1.87      4.06 o 
  -8   1   8      135.90      139.00      8.38 o 
  -7   1   8       37.50       52.45      4.51 o 
  -6   1   8     1936.85     1879.78     44.64 o 
  -5   1   8       30.51       40.32      3.61 o 
  -4   1   8       23.26       40.32      3.34 o 
  -3   1   8     1168.98     1088.79     25.59 o 
  -2   1   8      332.87      327.88      9.26 o 
  -1   1   8     2618.86     2628.01     58.35 o 
   0   1   8      383.12      481.82     12.66 o 
   1   1   8      725.48      740.45     15.00 o 
   2   1   8     1646.19     1663.88     26.88 o 
   3   1   8      787.66      746.48     18.09 o 
   4   1   8      487.21      486.24     10.79 o 
   5   1   8       62.32       70.03      3.50 o 
   6   1   8       39.25       48.41      4.16 o 
   7   1   8      693.80      651.48     28.99 o 
   8   1   8        0.41        5.37      2.65 o 
   9   1   8       39.04       54.74      6.75 o 
  10   1   8       10.49       27.68      5.35 o 
  -6   2   8       58.49       59.31      3.82 o 
  -5   2   8      565.89      556.82     20.01 o 
  -4   2   8      231.05      218.80      9.76 o 
  -3   2   8     1437.72     1447.58     45.64 o 
  -2   2   8        0.42        3.93      2.17 o 
  -1   2   8     1137.29     1152.87     22.32 o 
   0   2   8     2063.67     2025.02     37.75 o 
   1   2   8      737.41      774.99     16.52 o 
   2   2   8     1176.21     1204.32     21.10 o 
   3   2   8       34.50       47.63      3.20 o 
   4   2   8        0.04        5.66      3.72 o 
   5   2   8     1008.28     1009.20     23.83 o 
   6   2   8        4.11        9.80      2.92 o 
   7   2   8      199.01      197.86      7.58 o 
   8   2   8        5.24       14.81      4.31 o 
   9   2   8       18.93       29.16      5.66 o 
  -4   3   8       45.11       47.56      4.52 o 
  -3   3   8     1141.22     1098.94     25.89 o 
  -2   3   8     2053.74     2079.15     38.76 o 
  -1   3   8      711.68      718.33     19.39 o 
   0   3   8     1729.62     1762.56     28.41 o 
   1   3   8        0.68        7.02      2.27 o 
   2   3   8        1.49        3.69      1.77 o 
   3   3   8      992.02      990.35     24.19 o 
   4   3   8        2.45        1.44      2.14 o 
   5   3   8      656.02      640.57     16.60 o 
   6   3   8        0.14        7.03      6.97 o 
   7   3   8        6.95       19.08      3.60 o 
   8   3   8      196.23      186.43     10.43 o 
  -3   4   8      470.78      443.52     11.91 o 
  -2   4   8     1912.69     1981.18     37.44 o 
  -1   4   8       17.19       27.84      4.32 o 
   0   4   8        1.06        4.02      1.49 o 
   1   4   8     1294.47     1318.64     22.03 o 
   2   4   8       22.72       39.08      2.79 o 
   3   4   8     1054.99     1132.98     22.46 o 
   4   4   8        1.94        4.06      2.48 o 
   5   4   8        0.03       11.27      6.50 o 
   6   4   8      343.41      342.45     10.71 o 
   7   4   8       68.38       67.81      4.56 o 
   8   4   8      113.44      122.18      8.52 o 
  -5   5   8      102.05      101.31      4.75 o 
  -4   5   8     1265.41     1202.87     28.48 o 
  -3   5   8        4.68        9.19      2.31 o 
  -2   5   8      116.32      128.75      5.38 o 
  -1   5   8      718.15      698.04     17.73 o 
   0   5   8       31.77       42.12      4.42 o 
   1   5   8     1233.55     1257.55     21.27 o 
   2   5   8       19.68       34.97      3.12 o 
   3   5   8        6.09       14.06      5.44 o 
   4   5   8      519.25      500.47     18.70 o 
   5   5   8       80.21       73.70      4.63 o 
   6   5   8      211.81      202.28      7.68 o 
   7   5   8       44.42       67.23      5.35 o 
  -7   6   8       42.21       43.86      5.54 o 
  -6   6   8      755.79      750.71     19.33 o 
  -5   6   8       48.33       50.64      4.28 o 
  -4   6   8      285.49      299.07      9.30 o 
  -3   6   8      470.63      506.58     13.81 o 
  -2   6   8       33.36       45.06      6.46 o 
  -1   6   8     1415.98     1426.30     33.55 o 
   0   6   8       22.43       40.58      5.12 o 
   1   6   8       42.99       62.66      5.51 o 
   2   6   8      477.88      457.75     19.23 o 
   3   6   8       88.71       83.11      4.79 o 
   4   6   8      307.51      302.67      9.78 o 
   5   6   8       48.91       63.50      5.00 o 
   6   6   8        0.48        4.25      3.08 o 
  -8   7   8      516.22      473.81     18.66 o 
  -7   7   8       70.79       61.36      5.68 o 
  -6   7   8      343.12      363.08     15.03 o 
  -5   7   8       89.14       77.32      6.24 o 
  -4   7   8        8.21       10.95      2.69 o 
  -3   7   8     1410.76     1438.68     34.08 o 
  -2   7   8      185.56      190.48      9.92 o 
  -1   7   8      113.94      114.32      7.37 o 
   0   7   8      274.91      307.70     13.38 o 
   1   7   8       57.77       62.98      5.93 o 
   2   7   8      549.41      510.24     19.61 o 
   3   7   8       44.91       45.32      6.19 o 
   4   7   8       51.85       66.73      8.94 o 
   5   7   8      103.14      104.73      5.46 o 
 -10   8   8      232.76      240.40     12.19 o 
  -9   8   8       53.85       60.00      7.24 o 
  -8   8   8      246.14      227.82     11.53 o 
  -7   8   8       56.13       64.94      6.97 o 
  -6   8   8        8.69       19.10      4.37 o 
  -5   8   8     1458.47     1383.13     45.00 o 
  -4   8   8      131.24      125.53      7.92 o 
  -3   8   8      215.95      228.49     11.18 o 
  -2   8   8      162.34      181.02      9.72 o 
  -1   8   8      126.82      121.43      7.90 o 
   0   8   8      618.28      567.81     21.41 o 
   1   8   8        0.84       -0.95      3.19 o 
   2   8   8      135.91      139.45      8.53 o 
   3   8   8      115.78      113.38      7.67 o 
   4   8   8       53.81       57.21      5.97 o 
 -11   9   8        9.82       11.16      4.98 o 
 -10   9   8      125.09      124.56      8.56 o 
  -9   9   8       10.57       12.23      4.60 o 
  -8   9   8       11.08       19.98      5.08 o 
  -7   9   8      795.75      792.98     28.39 o 
  -6   9   8       63.52       71.44      6.55 o 
  -5   9   8      237.66      239.62     11.80 o 
  -4   9   8      152.86      147.39      8.97 o 
  -3   9   8      113.21      108.15      7.88 o 
  -2   9   8      597.97      571.63     21.80 o 
  -1   9   8        0.06        0.97      3.50 o 
   0   9   8      232.84      233.29     11.74 o 
   1   9   8      153.77      148.18      8.96 o 
   2   9   8       55.86       66.91      7.38 o 
   3   9   8      177.13      196.24     10.46 o 
 -10  10   8       14.65       20.26      5.68 o 
  -9  10   8      341.25      335.76     15.43 o 
  -8  10   8       13.90       18.44      4.94 o 
  -7  10   8      214.20      202.86     11.06 o 
  -6  10   8       72.49       80.17      6.94 o 
  -5  10   8       16.63       25.71      5.40 o 
  -4  10   8      379.63      384.66     16.60 o 
  -3  10   8        4.01        7.34      4.15 o 
  -2  10   8      271.36      300.92     13.88 o 
  -1  10   8      157.68      158.08      9.42 o 
   0  10   8       34.37       47.54      6.39 o 
   1  10   8      232.94      222.18     11.30 o 
   2  10   8       13.46       23.40      5.13 o 
 -10  11   8       14.80       27.14      5.88 o 
  -9  11   8      180.62      173.58     10.56 o 
  -8  11   8        9.62        9.80      4.98 o 
  -7  11   8        0.27        5.08      4.06 o 
  -6  11   8      190.63      189.31     10.75 o 
  -5  11   8       12.69       17.40      5.11 o 
  -4  11   8      273.87      290.80     13.90 o 
  -3  11   8       73.22       68.57      7.02 o 
  -2  11   8        4.04        4.93      4.26 o 
  -1  11   8      287.74      287.32     13.48 o 
   0  11   8       16.70       25.54      5.37 o 
  -8  12   8      134.12      119.45      8.51 o 
  -7  12   8       19.59       31.25      6.10 o 
  -6  12   8      251.92      269.56     13.33 o 
  -5  12   8       15.90       38.46      6.37 o 
  -4  12   8        1.16        3.41      4.50 o 
  -3  12   8      227.50      220.06     11.59 o 
  -2  12   8       27.50       39.43      6.03 o 
   1 -12   9      177.52      195.83     10.54 o 
   2 -12   9       25.10       43.81      6.39 o 
   3 -12   9       17.13       17.33      5.01 o 
   4 -12   9      331.47      371.20     15.89 o 
   5 -12   9        9.83       16.48      5.27 o 
  -1 -11   9      225.01      225.60     11.21 o 
   0 -11   9       15.23       20.70      5.37 o 
   1 -11   9       15.90       33.19      5.86 o 
   2 -11   9      373.76      367.84     15.61 o 
   3 -11   9        1.88       12.01      4.62 o 
   4 -11   9      207.03      215.92     11.28 o 
  -3 -10   9      173.23      170.20      9.37 o 
  -2 -10   9        0.20       -1.41      3.84 o 
  -1 -10   9        0.18        4.49      3.77 o 
   0 -10   9      247.62      243.82     11.81 o 
   1 -10   9        2.71       -2.09      3.62 o 
   2 -10   9      381.87      425.47     17.20 o 
   3 -10   9       89.31      103.43      7.54 o 
   4 -10   9       15.58       23.82      5.37 o 
  -4  -9   9        0.07        0.41      4.62 o 
  -3  -9   9        7.49       16.60      4.94 o 
  -2  -9   9      112.60      111.78      7.73 o 
  -1  -9   9       17.61       22.57      4.95 o 
   0  -9   9      498.21      479.75     18.48 o 
   1  -9   9        1.82        7.51      3.81 o 
   2  -9   9       26.95       37.66      5.68 o 
   3  -9   9      583.53      599.46     21.90 o 
  -5  -8   9        6.24        2.72      3.22 o 
  -4  -8   9      101.70      111.09      5.52 o 
  -3  -8   9        7.39        8.53      2.89 o 
  -2  -8   9      499.38      496.84     18.94 o 
  -1  -8   9        0.09       -1.85      3.36 o 
   0  -8   9      185.58      171.52      9.34 o 
   1  -8   9      708.65      744.37     25.63 o 
   2  -8   9      444.28      427.25     16.71 o 
   3  -8   9      438.95      430.74     16.71 o 
  -6  -7   9       29.84       43.85      5.26 o 
  -5  -7   9       16.05       18.86      4.23 o 
  -4  -7   9      420.79      427.60     12.26 o 
  -3  -7   9        4.32        2.67      2.52 o 
  -2  -7   9      101.99      105.82      5.14 o 
  -1  -7   9      622.11      640.99     17.67 o 
   0  -7   9      208.73      206.89     10.76 o 
   1  -7   9      597.16      586.31     20.97 o 
   2  -7   9       55.96       72.52      6.04 o 
  -7  -6   9        0.61        6.09      4.58 o 
  -6  -6   9      234.01      247.04      8.78 o 
  -5  -6   9       11.79       15.46      3.52 o 
  -4  -6   9      229.57      236.63      8.20 o 
  -3  -6   9      463.80      471.81     18.87 o 
  -2  -6   9      221.16      223.12      7.68 o 
  -1  -6   9      594.74      620.60     13.66 o 
   0  -6   9       33.18       59.79      3.39 o 
   1  -6   9       99.66      122.30      5.26 o 
  -7  -5   9       20.94       36.96      4.48 o 
  -6  -5   9      147.23      154.17     16.11 o 
  -5  -5   9      199.07      203.57     20.28 o 
  -4  -5   9      127.53      132.88      5.88 o 
  -3  -5   9      484.59      458.83     13.88 o 
  -2  -5   9        0.98        3.33      3.01 o 
  -1  -5   9      242.20      258.29      6.79 o 
   0  -5   9      672.13      672.73     17.26 o 
   1  -5   9       31.91       46.18      6.65 o 
   2  -5   9     1897.16     1855.09     42.32 o 
   3  -5   9       57.22       52.05      3.33 o 
  -8  -4   9      138.82      165.59      6.86 o 
  -7  -4   9      105.94      116.65      5.89 o 
  -6  -4   9       19.80       29.34      3.78 o 
  -5  -4   9      387.78      375.05     11.01 o 
  -4  -4   9       14.49       20.65      3.25 o 
  -3  -4   9      293.18      298.69      8.89 o 
  -2  -4   9      527.58      566.62     15.29 o 
  -1  -4   9       90.70       97.56      4.80 o 
   0  -4   9     1917.84     1963.51     44.70 o 
   1  -4   9      167.77      171.80      6.19 o 
   2  -4   9        2.33        8.83      2.29 o 
   3  -4   9     1380.82     1246.76     37.59 o 
   4  -4   9      116.04      111.35      4.83 o 
   5  -4   9     1204.06     1177.22     28.13 o 
   6  -4   9       73.76       68.63      5.49 o 
  -9  -3   9       31.68       51.67      7.07 o 
  -8  -3   9       15.46       27.60      3.94 o 
  -7  -3   9      144.53      153.75     10.16 o 
  -6  -3   9        9.49       15.00      8.38 o 
  -5  -3   9      323.77      335.07     14.91 o 
  -4  -3   9      189.03      210.74      7.12 o 
  -3  -3   9        5.12       12.74      2.65 o 
  -2  -3   9     2606.22     2600.59     58.47 o 
  -1  -3   9      118.48      114.30      4.89 o 
   0  -3   9        0.79        9.24      2.93 o 
   1  -3   9     1757.43     1624.27     37.29 o 
   2  -3   9       91.22       87.52      9.79 o 
   3  -3   9     1119.23     1079.86     25.78 o 
   4  -3   9       77.16       75.32      4.02 o 
   5  -3   9       61.18       61.88      3.86 o 
   6  -3   9      354.29      332.67     13.53 o 
   7  -3   9      458.01      361.26     14.56 o 
   8  -3   9      420.96      353.71     14.63 o 
  -9  -2   9      113.34      136.79      9.09 o 
  -8  -2   9       40.27       54.86      5.86 o 
  -7  -2   9      264.12      262.89      8.79 o 
  -6  -2   9       61.86       63.28      4.07 o 
  -5  -2   9        1.28        5.36      2.30 o 
  -4  -2   9     1295.43     1221.63     41.85 o 
  -3  -2   9      146.35      145.92      5.87 o 
  -2  -2   9       89.74       92.96      4.40 o 
  -1  -2   9      499.67      511.26     13.49 o 
   0  -2   9       24.89       42.11      7.12 o 
   1  -2   9     2152.25     2153.79     48.41 o 
   2  -2   9      263.46      263.30      8.11 o 
   3  -2   9      391.24      379.41     12.27 o 
   4  -2   9      623.67      592.79     22.87 o 
   5  -2   9      369.66      336.10     11.47 o 
   6  -2   9      521.72      473.54     17.83 o 
   7  -2   9       33.83       34.93      5.13 o 
   8  -2   9        0.00        3.04      3.52 o 
   9  -2   9      405.93      393.04     15.94 o 
 -10  -1   9       18.67       36.03      6.12 o 
  -9  -1   9      174.44      186.69     10.41 o 
  -8  -1   9        2.35        3.70      3.99 o 
  -7  -1   9       16.31       36.20     11.85 o 
  -6  -1   9     1413.92     1315.43     42.46 o 
  -5  -1   9      157.18      148.83      6.22 o 
  -4  -1   9      216.54      207.32      7.36 o 
  -3  -1   9      239.64      236.30      7.74 o 
  -2  -1   9       17.78       22.08      2.72 o 
  -1  -1   9     1326.27     1314.26     30.78 o 
   0  -1   9        5.55        7.93      2.20 o 
   1  -1   9     1413.56     1443.86     47.42 o 
   2  -1   9      438.58      443.72     12.15 o 
   3  -1   9      583.93      585.27     23.18 o 
   4  -1   9      977.95      915.91     22.57 o 
   5  -1   9       31.42       39.05      5.99 o 
   6  -1   9       41.56       59.60      4.44 o 
   7  -1   9      632.78      599.03     25.35 o 
   8  -1   9        0.30       -3.33      3.33 o 
   9  -1   9      123.66      117.86      7.68 o 
  10  -1   9        0.37        0.25      4.33 o 
 -10   0   9        1.00        1.24      4.13 o 
  -9   0   9        1.57       -0.53      3.72 o 
  -8   0   9      638.40      643.84     23.75 o 
  -7   0   9       92.08       91.89      7.11 o 
  -6   0   9      215.27      210.79     10.40 o 
  -5   0   9       83.00       82.88      4.52 o 
  -4   0   9       30.58       41.17      7.73 o 
  -3   0   9     1663.61     1568.49     36.17 o 
  -2   0   9       82.38       86.50      4.10 o 
  -1   0   9     2099.86     2123.27     48.00 o 
   0   0   9      589.40      589.67     15.24 o 
   1   0   9      582.32      569.91     24.03 o 
   2   0   9     1670.74     1660.32     38.38 o 
   3   0   9       61.46       59.32      3.75 o 
   4   0   9       76.85       82.36      4.49 o 
   5   0   9      690.67      694.71     20.84 o 
   6   0   9        0.68        8.64      3.16 o 
   7   0   9      328.17      327.49     10.19 o 
   8   0   9       12.84       16.48      3.26 o 
   9   0   9        0.96        3.57      3.92 o 
  -8   1   9      198.21      191.03     10.17 o 
  -7   1   9       74.67       74.39      6.48 o 
  -6   1   9        5.71        8.21      2.66 o 
  -5   1   9      978.00     1036.86     25.29 o 
  -4   1   9       74.81       77.44      4.12 o 
  -3   1   9     1461.27     1449.84     33.75 o 
  -2   1   9      519.90      519.27     15.95 o 
  -1   1   9      499.58      508.01     25.29 o 
   0   1   9     2292.77     2186.38     70.81 o 
   1   1   9      147.59      139.21      5.56 o 
   2   1   9      184.17      182.03      6.68 o 
   3   1   9      877.66      894.93     17.88 o 
   4   1   9        9.74       16.85      2.41 o 
   5   1   9      775.60      710.75     39.41 o 
   6   1   9       38.24       44.30      4.15 o 
   7   1   9       10.45       20.73      3.50 o 
   8   1   9      191.07      180.32      7.09 o 
  -6   2   9       63.68       63.89      5.60 o 
  -5   2   9     1287.68     1208.67     32.49 o 
  -4   2   9      415.80      411.20     11.52 o 
  -3   2   9      224.15      238.07      7.73 o 
  -2   2   9     1982.32     1944.54     44.14 o 
  -1   2   9        3.63        6.18      3.16 o 
   0   2   9      308.72      325.17      9.68 o 
   1   2   9      642.13      656.76     11.91 o 
   2   2   9        1.53        5.23      3.48 o 
   3   2   9     1220.25     1241.40     24.01 o 
   4   2   9      162.24      165.11      9.92 o 
   5   2   9       34.08       47.14      4.40 o 
   6   2   9      351.15      352.47     10.90 o 
   7   2   9       52.91       71.07      5.45 o 
   8   2   9      207.11      206.64      7.70 o 
  -3   3   9      103.70      100.63      4.60 o 
  -2   3   9      494.61      518.31     13.89 o 
  -1   3   9      538.38      544.13     14.52 o 
   0   3   9       17.49       31.45      2.72 o 
   1   3   9     1381.20     1342.40     22.44 o 
   2   3   9      141.75      145.75      4.28 o 
   3   3   9      202.77      207.40      7.31 o 
   4   3   9      392.08      397.51     21.70 o 
   5   3   9       60.55       70.11      4.80 o 
   6   3   9      462.73      462.26     13.25 o 
   7   3   9        6.28       14.68      4.49 o 
   8   3   9        2.65        9.33      3.42 o 
  -2   4   9       79.23      102.01      8.06 o 
  -1   4   9     1336.20     1420.26     23.65 o 
   0   4   9      508.67      524.26     10.17 o 
   1   4   9      170.64      196.50      6.14 o 
   2   4   9      308.52      296.37      9.73 o 
   3   4   9       52.11       61.00      8.97 o 
   4   4   9      736.26      701.08     18.08 o 
   5   4   9       10.09       13.67      3.08 o 
   6   4   9       55.88       73.90      5.58 o 
   7   4   9       54.16       73.02      5.53 o 
  -4   5   9      202.27      205.12      9.87 o 
  -3   5   9     1527.70     1519.70     35.49 o 
  -2   5   9      293.42      291.84      9.94 o 
  -1   5   9      405.79      425.26     12.26 o 
   0   5   9      154.31      160.11      5.19 o 
   1   5   9       53.19       59.89      4.31 o 
   2   5   9      856.80      808.13     27.91 o 
   3   5   9        3.03        6.90      2.70 o 
   4   5   9      110.77      116.48      5.68 o 
   5   5   9       45.00       68.11      4.99 o 
   6   5   9       65.04       68.77      5.32 o 
  -5   6   9     1013.47     1022.60     34.15 o 
  -4   6   9      260.05      258.47      8.73 o 
  -3   6   9      516.74      557.64     15.26 o 
  -2   6   9       39.13       58.01      6.66 o 
  -1   6   9       22.24       21.53      4.42 o 
   0   6   9      879.90      864.80     29.86 o 
   1   6   9        9.56       11.03      3.94 o 
   2   6   9      362.39      356.34     10.81 o 
   3   6   9       60.01       66.15      4.33 o 
   4   6   9       43.70       57.02      4.96 o 
   5   6   9      177.15      197.75      7.58 o 
   6   6   9        8.14        8.19      3.20 o 
  -7   7   9      645.99      600.46     22.40 o 
  -6   7   9      113.50      103.72      7.61 o 
  -5   7   9      523.80      477.80     18.61 o 
  -4   7   9        8.85       14.05      4.37 o 
  -3   7   9        1.65        3.38      3.43 o 
  -2   7   9      599.91      593.89     21.98 o 
  -1   7   9        5.50        7.24      3.70 o 
   0   7   9      674.79      659.82     24.02 o 
   1   7   9       33.73       43.84      5.88 o 
   2   7   9       21.62       27.14      5.20 o 
   3   7   9      255.33      263.74     12.58 o 
   4   7   9       25.51       39.36      5.97 o 
   5   7   9       45.83       60.56      5.11 o 
  -8   8   9       45.78       51.46      6.68 o 
  -7   8   9      424.13      422.49     17.59 o 
  -6   8   9        0.26        1.63      3.64 o 
  -5   8   9        0.57       -0.19      3.45 o 
  -4   8   9      409.88      412.87     16.99 o 
  -3   8   9       30.27       42.24      6.02 o 
  -2   8   9      703.29      683.75     24.96 o 
  -1   8   9       15.68       25.06      4.81 o 
   0   8   9        1.43        3.92      3.67 o 
   1   8   9      388.68      360.97     15.53 o 
   2   8   9       75.96       71.64      6.43 o 
   3   8   9      105.18      101.27      7.30 o 
   4   8   9       63.04       63.54      6.02 o 
  -9   9   9      252.45      255.69     12.96 o 
  -8   9   9        1.78        0.32      3.91 o 
  -7   9   9       27.22       38.26      6.05 o 
  -6   9   9      239.22      221.24     11.49 o 
  -5   9   9       17.92       22.31      5.34 o 
  -4   9   9      610.08      641.93     24.18 o 
  -3   9   9        8.05       14.78      4.60 o 
  -2   9   9        1.17       -1.02      3.50 o 
  -1   9   9      398.42      428.82     17.77 o 
   0   9   9       91.79       90.50      7.20 o 
   1   9   9      131.44      134.80      8.51 o 
   2   9   9       45.98       54.84      5.66 o 
 -10  10   9        3.36        5.67      4.71 o 
  -9  10   9       35.93       49.26      7.00 o 
  -8  10   9       80.39       72.69      6.96 o 
  -7  10   9        4.97        8.07      4.04 o 
  -6  10   9      415.36      415.96     17.74 o 
  -5  10   9        1.31       -1.46      3.70 o 
  -4  10   9       14.58       22.48      5.25 o 
  -3  10   9      328.14      321.62     14.66 o 
  -2  10   9       36.86       39.67      6.14 o 
  -1  10   9      177.52      170.38      9.78 o 
   0  10   9       43.51       54.11      6.54 o 
   1  10   9        0.55       15.53      4.60 o 
  -8  11   9      293.73      294.15     14.26 o 
  -7  11   9        7.26        1.85      4.67 o 
  -6  11   9       29.36       38.73      6.46 o 
  -5  11   9      136.82      123.51      8.53 o 
  -4  11   9       29.16       38.77      6.51 o 
  -3  11   9      182.50      192.06     10.70 o 
  -2  11   9       15.86       22.46      5.30 o 
  -1  11   9       19.39       34.92      5.98 o 
  -6  12   9       20.59       33.22      6.34 o 
  -5  12   9      193.14      183.47     10.48 o 
  -4  12   9        0.07        2.92      4.52 o 
   3 -12  10        2.74       13.57      5.18 o 
   4 -12  10       27.17       52.65      7.22 o 
   5 -12  10      158.38      189.56     10.52 o 
   6 -12  10       93.42       99.81      7.86 o 
   0 -11  10      246.19      255.99     12.14 o 
   1 -11  10        0.24        8.53      4.49 o 
   2 -11  10       72.03       83.16      7.18 o 
   3 -11  10      195.16      216.18     11.28 o 
   4 -11  10      100.92      100.79      7.81 o 
   5 -11  10      309.68      329.32     14.83 o 
  -2 -10  10      204.40      223.44     11.07 o 
  -1 -10  10       10.11       19.30      5.08 o 
   0 -10  10       87.02       96.29      7.38 o 
   1 -10  10      172.05      185.07     10.15 o 
   2 -10  10       65.52       81.05      8.13 o 
   3 -10  10      295.77      292.23     13.63 o 
   4 -10  10       28.92       42.22      6.36 o 
  -3  -9  10       12.22       27.14      5.93 o 
  -2  -9  10      212.04      215.38     10.94 o 
  -1  -9  10       74.32       81.29      6.67 o 
   0  -9  10       65.58       65.01      6.29 o 
   1  -9  10      411.90      404.57     16.58 o 
   2  -9  10        1.55        5.11      4.03 o 
   3  -9  10       85.57       95.94      7.38 o 
  -4  -8  10      148.62      157.67     11.59 o 
  -3  -8  10       49.42       75.78      5.47 o 
  -2  -8  10       41.04       57.39      6.85 o 
  -1  -8  10      381.35      369.76     15.37 o 
   0  -8  10       15.28       23.54      5.18 o 
   1  -8  10      283.41      307.14     13.49 o 
  -5  -7  10       37.26       56.67      4.99 o 
  -4  -7  10       18.21       30.07      6.28 o 
  -3  -7  10      331.24      358.65     11.15 o 
  -2  -7  10        7.36       10.82      2.95 o 
  -1  -7  10      316.66      314.80      9.75 o 
   0  -7  10      166.29      178.50      6.79 o 
  -6  -6  10        6.78       15.46      3.64 o 
  -5  -6  10      136.66      150.47      6.66 o 
  -4  -6  10        7.37        4.81      2.97 o 
  -3  -6  10      256.20      260.70      8.82 o 
  -2  -6  10      102.84      111.57      7.98 o 
  -1  -6  10        7.55        8.75      3.91 o 
   0  -6  10     1128.63     1120.37     36.41 o 
   1  -6  10      189.84      188.86      9.49 o 
   2  -6  10      152.42      157.73      8.45 o 
  -7  -5  10       63.95       77.94      8.61 o 
  -6  -5  10       12.36       15.84      3.50 o 
  -5  -5  10      310.85      311.57      9.98 o 
  -4  -5  10       23.21       34.41      4.03 o 
  -3  -5  10        7.87       11.62      6.12 o 
  -2  -5  10      743.67      769.88     26.92 o 
  -1  -5  10      196.86      200.54      9.87 o 
   0  -5  10      117.87      138.50      5.85 o 
   1  -5  10      268.99      265.13      8.66 o 
   2  -5  10        0.16        1.36      2.07 o 
   3  -5  10     1275.45     1190.61     37.67 o 
   4  -5  10        2.88        1.87      3.02 o 
  -8  -4  10        9.32       15.56      3.73 o 
  -7  -4  10      192.10      192.97     10.27 o 
  -6  -4  10        0.45        7.91      4.26 o 
  -5  -4  10       89.75      100.15      5.28 o 
  -4  -4  10      781.87      781.72     19.21 o 
  -3  -4  10      225.55      240.73     11.61 o 
  -2  -4  10      296.39      319.42     13.65 o 
  -1  -4  10      215.85      233.56      8.03 o 
   0  -4  10        0.04        1.46      2.12 o 
   1  -4  10      934.42      933.32     31.25 o 
   2  -4  10        4.16        4.94      2.26 o 
   3  -4  10      690.20      647.43     16.79 o 
   4  -4  10       36.23       49.44      3.58 o 
   5  -4  10      320.35      296.43     12.41 o 
   6  -4  10      908.32      790.14     26.84 o 
  -8  -3  10        0.85        7.29      6.39 o 
  -7  -3  10       31.65       49.78      5.18 o 
  -6  -3  10      424.39      415.69     18.02 o 
  -5  -3  10      125.20      133.34      9.05 o 
  -4  -3  10      278.47      293.79     13.19 o 
  -3  -3  10       16.79       36.83      4.81 o 
  -2  -3  10       10.95       23.06      3.20 o 
  -1  -3  10     1211.86     1180.85     37.12 o 
   0  -3  10       12.62       18.55      2.93 o 
   1  -3  10     1236.77     1242.37     29.45 o 
   2  -3  10      137.91      126.21      5.34 o 
   3  -3  10      230.36      213.28      7.35 o 
   4  -3  10     1078.44      966.91     23.83 o 
   5  -3  10       37.87       40.58      5.05 o 
   6  -3  10      122.80      122.80      7.56 o 
   7  -3  10      380.96      345.43     14.38 o 
   8  -3  10       20.93       23.83      4.84 o 
  -9  -2  10       35.17       60.31      7.48 o 
  -8  -2  10      236.76      253.66     12.92 o 
  -7  -2  10       57.97       76.70      8.20 o 
  -6  -2  10      282.33      297.84     13.94 o 
  -5  -2  10       13.32       22.41      4.76 o 
  -4  -2  10       29.77       36.12      5.25 o 
  -3  -2  10      689.11      677.00     23.93 o 
  -2  -2  10       36.77       51.19      3.72 o 
  -1  -2  10     1565.58     1536.16     35.98 o 
   0  -2  10       47.04       92.97      4.59 o 
   1  -2  10      146.60      161.97      6.15 o 
   2  -2  10     1361.28     1284.54     30.91 o 
   3  -2  10       32.46       50.89      4.19 o 
   4  -2  10      258.82      254.64     11.21 o 
   5  -2  10      430.45      396.63     15.72 o 
   6  -2  10        0.12        3.53      3.28 o 
   7  -2  10      364.55      341.51     14.48 o 
   8  -2  10       39.01       46.75      6.10 o 
   9  -2  10       20.21       29.62      5.18 o 
  -9  -1  10       22.09       30.25      6.46 o 
  -8  -1  10      122.82      114.84      8.48 o 
  -7  -1  10        0.36       -3.30      3.84 o 
  -6  -1  10       46.77       58.82      6.83 o 
  -5  -1  10      326.81      303.42     13.44 o 
  -3  -1  10     1706.18     1608.17     37.60 o 
  -2  -1  10        6.12       16.51      6.01 o 
  -1  -1  10       37.06       53.26      3.89 o 
   0  -1  10     1590.93     1419.95     36.13 o 
   1  -1  10       52.42       50.62      3.44 o 
   2  -1  10      537.74      533.16     14.40 o 
   3  -1  10      261.14      263.41     14.96 o 
   4  -1  10       31.48       39.40      5.03 o 
   5  -1  10      509.95      458.86     17.60 o 
   6  -1  10      120.09      114.03      7.57 o 
   7  -1  10      125.23      129.57      5.87 o 
   8  -1  10      147.57      136.83      8.41 o 
   9  -1  10       19.44       23.96      5.01 o 
  -9   0  10        2.00        2.45      4.42 o 
  -8   0  10       65.07       64.89      6.67 o 
  -7   0  10      238.06      243.26     12.22 o 
  -6   0  10       28.23       39.99      5.78 o 
  -5   0  10     1076.34     1082.49     35.63 o 
  -4   0  10        1.31        6.88      2.47 o 
  -3   0  10        9.84       16.75      6.75 o 
  -2   0  10     1031.72     1070.30     26.08 o 
  -1   0  10      237.47      221.36     10.95 o 
   0   0  10     1034.72     1040.09     25.35 o 
   1   0  10      123.29      123.12      5.37 o 
   2   0  10       24.76       47.18      7.50 o 
   3   0  10      885.22      897.12     59.11 o 
   4   0  10      239.00      234.38     11.05 o 
   5   0  10      390.41      395.47     16.18 o 
   6   0  10      147.56      136.25      5.95 o 
   7   0  10        6.05        6.12      3.75 o 
   8   0  10      320.58      322.95     14.35 o 
   9   0  10        1.01        7.22      4.08 o 
  -8   1  10       11.06       18.84      5.03 o 
  -7   1  10      847.40      840.69     29.32 o 
  -6   1  10        0.28       -0.46      3.04 o 
  -5   1  10        0.50        4.54      2.92 o 
  -4   1  10      931.98      898.92     22.49 o 
  -3   1  10       34.45       43.71      3.60 o 
  -2   1  10      975.50     1010.42     33.95 o 
  -1   1  10      101.34      104.79      4.86 o 
   0   1  10      105.74      110.82      5.03 o 
   1   1  10     1052.91     1057.95     25.84 o 
   2   1  10      843.78      807.99     36.46 o 
   3   1  10      497.56      514.53     19.35 o 
   4   1  10      177.69      172.75      9.37 o 
   5   1  10       25.08       33.12      3.81 o 
   6   1  10      594.41      604.39     29.62 o 
   7   1  10        2.18        6.22      3.02 o 
   8   1  10       51.79       67.11      4.89 o 
  -6   2  10      196.06      194.41      9.90 o 
  -5   2  10       52.91       61.54      3.96 o 
  -4   2  10      750.55      755.98     19.45 o 
  -3   2  10       74.38       80.26      4.48 o 
  -2   2  10      239.99      244.51      8.13 o 
  -1   2  10     1123.23     1087.09     28.25 o 
   0   2  10      390.37      385.29     11.40 o 
   1   2  10      636.16      635.58     16.98 o 
   2   2  10      171.28      181.73      9.59 o 
   3   2  10        6.36       19.76     12.80 o 
   4   2  10      999.82      958.47     23.03 o 
   5   2  10        5.91        5.20      3.27 o 
   6   2  10       83.62       95.63      5.25 o 
   7   2  10        5.97       13.26      3.36 o 
   8   2  10       28.25       36.25      4.33 o 
  -4   3  10      530.81      543.32     19.63 o 
  -3   3  10      576.29      554.55     15.00 o 
  -2   3  10      373.45      362.11     10.86 o 
  -1   3  10      534.52      535.22     22.95 o 
   0   3  10       27.81       56.74      7.29 o 
   1   3  10        1.28        4.17      2.99 o 
   2   3  10      965.73      933.42     22.31 o 
   3   3  10        8.41       10.58      2.83 o 
   4   3  10      310.63      311.67     17.37 o 
   5   3  10        8.92        8.08      3.03 o 
   6   3  10       24.41       28.33      3.89 o 
   7   3  10      198.28      193.67     14.40 o 
  -2   4  10        7.00        5.90      3.35 o 
  -1   4  10       40.61       66.85      4.59 o 
   0   4  10      619.01      623.14     13.50 o 
   1   4  10        2.28        5.67      2.43 o 
   2   4  10      634.18      620.88     16.20 o 
   3   4  10        1.92        3.11      4.77 o 
   4   4  10        9.54       13.25      3.92 o 
   5   4  10      243.17      258.96      9.09 o 
   6   4  10       25.64       44.35      4.64 o 
  -2   5  10      505.96      514.39     19.55 o 
  -1   5  10        7.35       36.14      5.40 o 
   0   5  10      993.76     1002.94     23.84 o 
   1   5  10        9.18       10.78      2.84 o 
   2   5  10        4.28        9.01      4.23 o 
   3   5  10      297.06      314.02     15.91 o 
   4   5  10       73.16       77.44      4.91 o 
   5   5  10      173.95      176.58     10.83 o 
   6   5  10       45.04       61.21     13.68 o 
  -4   6  10      321.80      308.17     13.71 o 
  -3   6  10        7.59        5.81      3.55 o 
  -2   6  10     1166.00     1158.20     38.45 o 
  -1   6  10       20.03       29.94      5.08 o 
   0   6  10       15.66       23.26      5.08 o 
   1   6  10      400.11      384.25     16.13 o 
   2   6  10      111.04      100.76      5.39 o 
   3   6  10      238.05      233.13     20.29 o 
   4   6  10       27.24       37.30      4.35 o 
   5   6  10        3.13       13.87     10.12 o 
  -5   7  10        3.63        4.42      3.84 o 
  -4   7  10      724.88      733.75     26.60 o 
  -3   7  10       19.74       23.35      5.00 o 
  -2   7  10       64.92       71.47      6.55 o 
  -1   7  10      396.25      396.16     16.54 o 
   0   7  10       72.36       78.96      6.70 o 
   1   7  10      395.49      386.72     16.33 o 
   2   7  10       21.85       31.92      5.39 o 
   3   7  10       12.92       15.29      4.81 o 
   4   7  10      105.52      112.14      7.76 o 
  -6   8  10      518.85      520.62     20.59 o 
  -5   8  10       42.54       54.18      6.83 o 
  -4   8  10       70.93       74.66      6.65 o 
  -3   8  10      194.65      200.46     10.77 o 
  -2   8  10       58.50       65.23      7.28 o 
  -1   8  10      366.81      326.47     14.55 o 
   0   8  10        5.02        8.17      4.04 o 
   1   8  10       42.66       62.61      6.88 o 
   2   8  10      119.94      120.55      8.19 o 
   3   8  10       37.50       60.29      7.11 o 
  -8   9  10      334.30      319.38     14.73 o 
  -7   9  10       31.56       41.17      6.48 o 
  -6   9  10      124.02      124.19      8.53 o 
  -5   9  10       95.92      109.81      8.11 o 
  -4   9  10       14.45       16.28      4.79 o 
  -3   9  10      378.68      364.99     15.92 o 
  -2   9  10        1.14        5.62      3.98 o 
  -1   9  10       90.96       88.13      7.06 o 
   0   9  10       97.70       98.81      7.38 o 
   1   9  10       56.68       66.74      7.28 o 
  -8  10  10      116.98      130.59      8.90 o 
  -7  10  10       27.79       43.53      6.68 o 
  -6  10  10        8.76        9.94      4.84 o 
  -5  10  10      267.17      239.37     12.31 o 
  -4  10  10        0.18        5.56      4.26 o 
  -3  10  10      158.86      172.79     10.11 o 
  -2  10  10       83.42       80.25      6.96 o 
  -1  10  10       26.03       35.86      6.05 o 
   0  10  10      160.94      164.74      9.48 o 
  -7  11  10      161.10      160.15     10.01 o 
  -6  11  10        6.34       13.44      5.15 o 
  -5  11  10      185.76      181.83     10.49 o 
  -4  11  10       50.26       57.14      7.24 o 
  -3  11  10        9.07       16.06      4.96 o 
   2 -11  11        3.60       11.23      5.11 o 
   3 -11  11      151.56      167.77      9.82 o 
   0 -10  11        2.63        0.32      4.28 o 
   1 -10  11      163.43      177.30     10.05 o 
   2 -10  11       39.20       58.87      7.43 o 
  -2  -9  11        7.60       19.85      5.13 o 
  -1  -9  11      216.31      225.18     11.37 o 
   0  -9  11       11.06       18.25      4.96 o 
  -3  -8  11      252.19      264.27      8.97 o 
  -2  -8  11        0.09       -0.03      4.08 o 
  -1  -8  11       24.28       29.47      5.83 o 
  -4  -7  11        0.06        0.96      3.00 o 
  -3  -7  11       66.86       72.31      4.79 o 
  -2  -7  11      325.77      339.88     10.50 o 
  -1  -7  11      167.66      166.28      9.60 o 
   0  -7  11      396.42      407.89     16.90 o 
  -5  -6  11       45.49       68.81      9.88 o 
  -4  -6  11      201.02      215.47     10.67 o 
  -3  -6  11       79.55       83.97      7.30 o 
  -2  -6  11      196.20      183.20     10.19 o 
  -1  -6  11       17.83       26.27      5.13 o 
   0  -6  11       39.14       72.53      7.24 o 
   1  -6  11      657.23      670.44     23.86 o 
   2  -6  11       21.20       26.56      4.72 o 
  -6  -5  11       87.88       99.41      5.57 o 
  -5  -5  11       39.60       58.36      7.73 o 
  -4  -5  11      243.35      244.04     12.46 o 
  -3  -5  11        5.84        9.19      4.20 o 
  -2  -5  11       75.07       81.77      6.58 o 
  -1  -5  11      308.68      338.84     14.42 o 
   0  -5  11        1.27        3.19      3.19 o 
   1  -5  11      782.76      726.40     25.25 o 
   2  -5  11        3.73        7.31      3.48 o 
   3  -5  11       19.58       32.03      4.83 o 
   4  -5  11      821.50      788.30     26.83 o 
  -7  -4  11       18.55       28.88      4.37 o 
  -6  -4  11      155.43      159.55     10.40 o 
  -5  -4  11       10.48       20.15      5.34 o 
  -4  -4  11      139.43      146.13      9.14 o 
  -3  -4  11      162.16      176.41      9.95 o 
  -2  -4  11       10.48       23.62      4.81 o 
  -1  -4  11     1052.45      960.44     32.19 o 
   0  -4  11       33.11       39.79      5.15 o 
   1  -4  11        8.82       10.50      3.50 o 
   2  -4  11      726.71      711.70     24.62 o 
   3  -4  11       40.39       42.57      5.39 o 
   4  -4  11      438.94      404.26     15.84 o 
   5  -4  11       90.70       88.39      6.31 o 
   6  -4  11       10.49       14.92      4.04 o 
  -7  -3  11        8.99        7.29      5.18 o 
  -6  -3  11      144.18      160.74     10.15 o 
  -5  -3  11      145.41      194.71     11.17 o 
  -4  -3  11       14.66       28.56      5.40 o 
  -3  -3  11     1067.11     1062.29     35.36 o 
  -2  -3  11       74.64       82.56      6.28 o 
  -1  -3  11       23.27       28.65      4.67 o 
   0  -3  11      633.44      605.75     21.74 o 
   1  -3  11       78.75       71.65      5.83 o 
   2  -3  11      792.64      718.40     24.68 o 
   3  -3  11        8.24       18.04      3.94 o 
   4  -3  11       51.00       54.02      5.15 o 
   5  -3  11      353.54      313.14     13.29 o 
   6  -3  11      144.04      127.50      7.87 o 
   7  -3  11      303.12      267.15     12.22 o 
   8  -3  11       59.03       60.92      6.67 o 
  -8  -2  11       65.67       85.42      7.55 o 
  -7  -2  11       31.97       38.58      6.90 o 
  -6  -2  11        3.33        8.85      4.76 o 
  -5  -2  11      801.82      819.50     29.13 o 
  -4  -2  11       76.35       94.70      7.25 o 
  -3  -2  11       31.46       47.03      6.34 o 
  -2  -2  11      778.43      739.15     25.70 o 
  -1  -2  11       36.61       49.99      5.59 o 
   0  -2  11     1010.74     1046.58     34.09 o 
   1  -2  11       23.08       22.03      4.04 o 
   2  -2  11      185.83      169.62      8.76 o 
   3  -2  11      346.49      335.30     13.89 o 
   4  -2  11      366.71      323.32     13.73 o 
   5  -2  11      614.09      580.17     21.39 o 
   6  -2  11       48.01       64.81      6.75 o 
   7  -2  11        2.84        5.91      3.89 o 
   8  -2  11      292.35      293.41     13.41 o 
   9  -2  11        7.39        8.44      4.09 o 
  -8  -1  11        0.40       16.55      5.18 o 
  -7  -1  11      388.75      383.18     16.91 o 
  -6  -1  11       22.62       30.15      5.76 o 
  -5  -1  11       33.44       50.91      6.36 o 
  -4  -1  11      183.02      183.58      9.66 o 
  -3  -1  11       30.45       31.75      4.84 o 
  -2  -1  11      923.44      911.64     30.66 o 
  -1  -1  11        1.33        0.27      3.47 o 
   0  -1  11      244.68      258.71     11.55 o 
   1  -1  11      484.43      478.21     17.82 o 
   2  -1  11      310.38      307.05     12.97 o 
   3  -1  11      837.86      789.43     26.88 o 
   4  -1  11       54.33       55.67      6.19 o 
   5  -1  11       32.49       31.04      5.08 o 
   6  -1  11      524.37      498.91     19.27 o 
   7  -1  11       19.17       14.68      4.62 o 
   8  -1  11       63.73       67.81      6.27 o 
  -9   0  11      210.35      227.25     11.96 o 
  -8   0  11       28.56       38.34      6.58 o 
  -7   0  11       76.07       84.66      7.43 o 
  -6   0  11      102.52      110.08      7.84 o 
  -5   0  11        0.14        0.51      3.19 o 
  -4   0  11      590.09      545.37     20.33 o 
  -3   0  11        0.76        3.21      3.21 o 
  -2   0  11      589.22      658.43     23.32 o 
  -1   0  11      238.91      217.37     10.37 o 
   0   0  11      499.55      445.55     17.00 o 
   1   0  11      832.68      765.38     26.35 o 
   2   0  11        1.66       -0.53      2.82 o 
   3   0  11       39.10       44.66      5.71 o 
   4   0  11      658.19      612.84     22.52 o 
   5   0  11        2.31        4.62      3.67 o 
   6   0  11      232.29      217.64     11.06 o 
   7   0  11        7.00       13.32      4.83 o 
   8   0  11        0.17        2.53      4.26 o 
  -7   1  11        0.54        1.92      3.69 o 
  -6   1  11      373.36      374.23     15.77 o 
  -5   1  11       21.82       23.38      4.67 o 
  -4   1  11      678.92      670.35     24.00 o 
  -3   1  11      233.47      252.34     11.61 o 
  -2   1  11      205.60      198.09      9.75 o 
  -1   1  11      889.69      842.14     28.48 o 
   1   1  11      113.65      108.70      7.18 o 
   2   1  11      706.29      730.63     25.59 o 
   3   1  11        3.69       11.03      4.59 o 
   4   1  11      438.57      405.24     16.69 o 
   5   1  11       43.52       44.95      6.12 o 
   6   1  11        0.07        3.91      3.36 o 
   7   1  11      191.70      176.16      7.00 o 
   8   1  11       25.48       41.91      6.20 o 
  -6   2  11      599.53      584.56     21.78 o 
  -5   2  11      105.20      107.90      7.61 o 
  -4   2  11       72.67       73.64      6.00 o 
  -3   2  11      738.63      658.26     23.25 o 
  -2   2  11       48.13       52.13      5.80 o 
  -1   2  11      153.43      148.21      8.19 o 
   0   2  11      506.74      472.82     18.06 o 
   1   2  11        1.14        3.62      3.11 o 
   2   2  11      760.23      700.62     24.92 o 
   3   2  11       35.09       41.54      5.83 o 
   4   2  11        8.35       14.03      3.04 o 
   5   2  11      261.57      258.88      9.00 o 
   6   2  11       48.81       53.82     12.97 o 
   7   2  11      194.33      184.80      7.28 o 
  -4   3  11       31.64       39.45      5.46 o 
  -3   3  11      248.83      238.21     11.12 o 
  -2   3  11      197.81      188.08      9.49 o 
  -1   3  11       29.19       45.47      5.64 o 
   0   3  11      937.70      914.17     30.81 o 
   1   3  11       76.98       76.13      6.48 o 
   2   3  11       73.59       80.31      6.75 o 
   3   3  11      276.60      260.96      8.82 o 
   4   3  11       61.90       76.46      5.42 o 
   5   3  11      252.92      255.73     11.88 o 
   6   3  11       21.09       32.86      4.31 o 
  -2   4  11      827.81      842.40     28.76 o 
  -1   4  11      138.57      131.64      8.44 o 
   0   4  11      239.68      227.79     11.22 o 
   1   4  11      192.53      191.01      7.16 o 
   2   4  11       30.06       34.73      3.98 o 
   3   4  11      447.84      458.63     13.19 o 
   4   4  11        5.04       10.67      3.16 o 
   5   4  11       28.05       42.54      4.55 o 
   6   4  11       53.55       70.86      5.09 o 
   0   5  11       50.91       64.19      4.96 o 
   1   5  11      533.88      505.97     18.83 o 
   2   5  11        4.01        6.20      2.91 o 
   3   5  11       90.18       89.03      5.26 o 
   4   5  11       40.82       56.68      5.95 o 
   5   5  11       26.95       42.99      4.54 o 
  -2   6  11       12.80       20.73      4.86 o 
  -1   6  11      711.30      687.27     25.13 o 
   0   6  11        1.42        4.72      3.86 o 
   1   6  11      160.15      153.58      9.13 o 
   2   6  11       45.12       66.33      7.26 o 
   3   6  11       57.31       74.59      5.60 o 
   4   6  11      201.08      205.66      7.76 o 
  -3   7  11      427.75      414.35     17.26 o 
  -2   7  11        0.17        0.49      3.60 o 
  -1   7  11      223.64      233.67     11.86 o 
   0   7  11       46.18       54.45      6.73 o 
   1   7  11       39.23       58.51      5.83 o 
   2   7  11      252.59      234.07     11.80 o 
   3   7  11        7.72        8.56      4.71 o 
  -5   8  11      220.60      208.73     11.20 o 
  -4   8  11        0.27       -3.69      3.69 o 
  -3   8  11      335.44      348.14     15.33 o 
  -2   8  11       15.63       21.38      5.11 o 
  -1   8  11       12.61       10.04      4.28 o 
   0   8  11      203.16      191.93     10.48 o 
   1   8  11       20.16       31.49      5.81 o 
   2   8  11       54.50       57.74      5.92 o 
  -6   9  11        7.55        6.54      4.67 o 
  -5   9  11      349.45      330.08     14.89 o 
  -4   9  11        1.77        4.89      4.03 o 
  -3   9  11        0.56        8.82      4.47 o 
  -2   9  11      184.64      167.15      9.73 o 
  -1   9  11       43.15       45.93      6.37 o 
   0   9  11       92.65       95.89      7.38 o 
  -6  10  11        0.60        1.31      4.32 o 
  -5  10  11        7.19        8.94      4.57 o 
  -4  10  11      193.58      191.19     10.72 o 
  -3  10  11       45.31       55.54      7.14 o 
  -2  10  11      115.17      122.33      8.27 o 
  -3  -7  12        4.73        5.13      4.35 o 
  -2  -7  12      134.73      137.21      8.83 o 
  -1  -7  12       76.06       76.07      6.96 o 
   0  -7  12        5.01        4.45      4.28 o 
  -4  -6  12      138.57      135.67      9.06 o 
  -3  -6  12       46.09       87.13      8.64 o 
  -2  -6  12        0.15       -3.08      3.67 o 
  -1  -6  12      535.35      539.89     21.14 o 
   0  -6  12       73.31       76.28      6.70 o 
   1  -6  12       62.36       73.46      7.46 o 
   2  -6  12      383.67      387.09     15.94 o 
  -5  -5  12        7.40       15.51      5.37 o 
  -4  -5  12        2.27        3.55      4.35 o 
  -3  -5  12      396.67      397.80     17.10 o 
  -2  -5  12       94.25       98.98      7.43 o 
  -1  -5  12      122.38      139.64      8.80 o 
   0  -5  12      288.26      290.28     13.20 o 
   1  -5  12        3.63        1.09      3.74 o 
   2  -5  12      546.67      524.99     19.81 o 
   3  -5  12        5.91        8.39      3.98 o 
   4  -5  12       96.92      100.26      7.20 o 
  -6  -4  12        5.27       11.94      5.37 o 
  -5  -4  12      316.97      313.79     14.85 o 
  -4  -4  12       67.62       64.48      6.55 o 
  -3  -4  12      114.79      102.03      7.54 o 
  -2  -4  12       78.95       76.61      6.57 o 
  -1  -4  12        0.61        2.19      3.33 o 
   0  -4  12      552.50      543.66     20.45 o 
   1  -4  12       22.67       31.19      5.12 o 
   2  -4  12      262.91      246.62     11.50 o 
   3  -4  12       80.12       84.01      6.43 o 
   4  -4  12       84.78       83.38      6.48 o 
   5  -4  12      557.07      474.53     18.24 o 
   6  -4  12       16.56       24.67      4.76 o 
  -7  -3  12      167.15      197.25     11.66 o 
  -6  -3  12       68.02       84.30      7.69 o 
  -5  -3  12      139.24      146.53      9.89 o 
  -4  -3  12       72.41       78.59      6.87 o 
  -3  -3  12        1.55        7.70      3.82 o 
  -2  -3  12      602.94      540.97     20.79 o 
  -1  -3  12        7.35       12.39      4.18 o 
   0  -3  12      563.99      600.84     22.10 o 
   1  -3  12       14.94       10.69      3.82 o 
   2  -3  12      169.45      173.22      9.25 o 
   3  -3  12      833.79      781.84     27.14 o 
   4  -3  12       11.48       15.85      4.27 o 
   5  -3  12       89.00       88.73      6.72 o 
   6  -3  12      232.73      217.26     10.82 o 
   7  -3  12        7.54        6.41      3.76 o 
  -7  -2  12       72.85       82.02      7.64 o 
  -6  -2  12        7.53       17.28      4.94 o 
  -5  -2  12        5.93       11.21      4.60 o 
  -4  -2  12      386.58      356.83     15.56 o 
  -3  -2  12       30.47       38.16      5.97 o 
  -2  -2  12      570.13      556.45     21.11 o 
  -1  -2  12       67.07       64.18      6.16 o 
   0  -2  12      145.58      154.14      8.80 o 
   1  -2  12      939.51      865.08     29.43 o 
   2  -2  12       16.11       18.40      4.52 o 
   3  -2  12      268.09      258.05     11.96 o 
   4  -2  12      348.85      330.74     14.12 o 
   5  -2  12       13.89       14.49      4.11 o 
   6  -2  12      250.89      228.12     11.25 o 
   7  -2  12       53.35       58.38      6.56 o 
   8  -2  12       16.37       24.10      5.23 o 
  -8  -1  12        0.62       13.17      5.27 o 
  -7  -1  12       18.88       30.83      5.95 o 
  -6  -1  12      183.64      191.18     10.83 o 
  -5  -1  12        2.45        3.01      3.94 o 
  -4  -1  12      541.07      512.81     19.97 o 
  -3  -1  12       23.38       30.30      5.42 o 
  -2  -1  12       63.79       64.86      5.99 o 
  -1  -1  12      691.88      724.04     25.68 o 
   0  -1  12       33.37       34.37      5.15 o 
   1  -1  12      213.53      206.15     10.26 o 
   2  -1  12      356.91      353.41     14.88 o 
   3  -1  12        0.28        0.00      3.30 o 
   4  -1  12      468.75      456.39     18.03 o 
   5  -1  12       80.05       74.97      6.41 o 
   6  -1  12       51.85       65.03      6.97 o 
   7  -1  12      158.31      148.03      8.91 o 
  -8   0  12       54.93       71.70      8.21 o 
  -7   0  12       12.19       22.58      5.56 o 
  -6   0  12      461.06      431.29     17.96 o 
  -5   0  12        0.05        1.27      3.53 o 
  -4   0  12        2.74        3.77      3.74 o 
  -3   0  12      453.83      461.80     18.25 o 
  -2   0  12       20.24       28.67      4.83 o 
  -1   0  12      285.66      281.00     12.66 o 
   0   0  12      170.19      161.63      8.86 o 
   1   0  12       38.29       56.69      6.49 o 
   2   0  12      516.39      477.27     18.44 o 
   3   0  12      105.55       98.23      7.37 o 
   4   0  12      125.85      136.30      8.49 o 
   5   0  12      147.31      142.40      8.70 o 
   6   0  12       31.57       35.57      5.88 o 
   7   0  12      246.10      244.43     12.19 o 
  -7   1  12        0.43       -1.44      3.91 o 
  -6   1  12       11.51       26.44      5.56 o 
  -5   1  12      276.84      300.29     13.85 o 
  -4   1  12       46.80       56.12      6.55 o 
  -3   1  12      445.12      424.73     16.93 o 
  -2   1  12       16.04       23.38      4.61 o 
  -1   1  12       55.20       74.02      6.12 o 
   0   1  12      527.45      499.29     19.16 o 
   1   1  12      150.11      142.31      8.79 o 
   2   1  12      271.26      288.79     13.22 o 
   3   1  12      102.46       91.06      7.54 o 
   4   1  12       10.84       13.32      4.50 o 
   5   1  12      358.05      336.64     14.86 o 
   6   1  12        0.18       -2.36      3.82 o 
   7   1  12       28.15       36.25      6.15 o 
  -5   2  12      407.05      427.83     17.41 o 
  -4   2  12        5.44        5.32      3.65 o 
  -3   2  12      147.00      151.19      8.72 o 
  -2   2  12      566.41      511.42     19.43 o 
  -1   2  12      247.71      216.24     10.78 o 
   0   2  12      536.31      562.49     21.18 o 
   1   2  12       80.68       82.16      6.79 o 
   2   2  12       10.18       19.05      4.67 o 
   3   2  12      430.04      449.64     18.26 o 
   4   2  12        5.77        6.15      4.57 o 
   6   2  12       12.27       15.33      5.17 o 
  -4   3  12      406.23      402.07     16.39 o 
  -3   3  12      221.93      204.20     10.41 o 
  -2   3  12      481.84      495.73     19.16 o 
  -1   3  12       47.89       61.10      6.99 o 
   0   3  12        4.76        6.52      3.94 o 
   1   3  12      651.03      560.32     21.28 o 
   2   3  12        7.55        8.87      4.42 o 
   3   3  12      177.15      177.15     10.15 o 
   4   3  12        7.48       16.23      4.93 o 
   5   3  12       10.30        9.66      3.47 o 
  -1   4  12      514.98      472.23     18.59 o 
   0   4  12        8.93       12.83      4.52 o 
   1   4  12      288.10      283.12     13.27 o 
   2   4  12        0.25        4.23      4.18 o 
   3   4  12        6.71        5.95      3.04 o 
   4   4  12      261.10      267.98     11.61 o 
   5   4  12        7.92       23.05      4.03 o 
   1   5  12        5.52       14.39      4.76 o 
   2   5  12      258.25      265.79      9.16 o 
   3   5  12       39.02       51.09      5.00 o 
   4   5  12      133.83      146.76      6.64 o 
   0   6  12      236.59      219.57     11.28 o 
   1   6  12       57.93       73.27      7.58 o 
   2   6  12      197.57      203.63     10.87 o 
   3   6  12       45.64       64.22      5.31 o 
  -1   7  12       46.98       59.43      6.95 o 
   0   7  12      182.22      170.80      9.78 o 
   1   7  12       30.79       48.32      6.32 o 
   2   7  12        6.82       15.00      4.91 o 
  -3   8  12       30.20       32.53      5.91 o 
  -2   8  12      199.50      204.44     11.01 o 
  -1   8  12        5.72        9.75      4.33 o 
   0   8  12       29.59       46.82      6.53 o 
  -4   9  12      199.41      195.68     10.78 o 
  -3   9  12        1.34        3.60      4.42 o 
  -2   9  12       48.62       58.30      6.07 o 
  -2  -7  13       48.17       72.85      8.26 o 
  -1  -7  13      144.79      146.78      9.31 o 
   0  -7  13       36.04       55.16      6.99 o 
  -3  -6  13      173.08      191.08     11.00 o 
  -2  -6  13       14.43       17.66      5.42 o 
  -1  -6  13       15.48       27.31      5.69 o 
   0  -6  13      325.40      304.14     14.03 o 
   1  -6  13        9.00       12.76      4.59 o 
   2  -6  13      288.46      294.05     13.32 o 
  -4  -5  13        2.23        8.39      4.67 o 
  -3  -5  13       27.60       33.92      6.12 o 
  -2  -5  13      208.10      214.35     11.64 o 
  -1  -5  13       32.24       37.48      6.00 o 
   0  -5  13      401.52      413.40     17.24 o 
   1  -5  13        0.25       -2.79      3.45 o 
   2  -5  13       16.60       11.16      4.27 o 
   3  -5  13      538.95      519.05     19.93 o 
   4  -5  13        3.52        5.79      3.91 o 
  -5  -4  13       28.40       51.41      6.92 o 
  -4  -4  13      138.82      139.62      9.19 o 
  -3  -4  13        2.33        4.98      4.35 o 
  -2  -4  13      414.59      404.63     17.28 o 
  -1  -4  13        5.67        9.29      4.18 o 
   0  -4  13        2.14        1.77      3.70 o 
   1  -4  13      476.53      442.60     17.76 o 
   2  -4  13       35.76       42.12      5.85 o 
   3  -4  13      240.18      228.78     11.39 o 
   4  -4  13       94.72       90.57      6.91 o 
   5  -4  13        2.63        9.91      4.28 o 
   6  -4  13      151.15      133.56      8.26 o 
  -6  -3  13       42.16       78.72      8.48 o 
  -5  -3  13        4.18        5.66      4.50 o 
  -4  -3  13      365.11      385.54     16.92 o 
  -3  -3  13        9.91       12.73      4.67 o 
  -2  -3  13        1.28        6.91      3.96 o 
  -1  -3  13      365.18      379.05     16.07 o 
   0  -3  13       28.28       36.51      5.78 o 
   1  -3  13      378.97      355.07     15.07 o 
   2  -3  13       46.05       68.19      7.09 o 
   3  -3  13       25.03       36.90      5.83 o 
   4  -3  13      240.73      246.18     11.80 o 
   5  -3  13       94.25       95.03      7.11 o 
   6  -3  13      161.34      144.74      8.65 o 
   7  -3  13       31.69       41.91      5.93 o 
  -6  -2  13      277.86      304.61     14.58 o 
  -5  -2  13        8.15        7.56      4.49 o 
  -4  -2  13       20.68       25.32      5.51 o 
  -3  -2  13      233.53      246.02     12.53 o 
  -2  -2  13       21.05       25.81      5.35 o 
  -1  -2  13      393.19      376.30     16.06 o 
   0  -2  13        9.93       11.03      4.43 o 
   1  -2  13       56.65       60.07      5.76 o 
   2  -2  13      325.15      310.59     13.89 o 
   3  -2  13      154.81      149.16      8.89 o 
   4  -2  13      312.92      290.53     13.23 o 
   5  -2  13       36.12       46.86      6.02 o 
   6  -2  13        2.91        4.33      4.03 o 
   7  -2  13      221.24      227.00     11.38 o 
  -7  -1  13       24.37       36.23      6.54 o 
  -6  -1  13       26.84       53.89      7.21 o 
  -5  -1  13      127.16      148.55      9.70 o 
  -4  -1  13        8.47       13.20      4.86 o 
  -3  -1  13      328.60      319.89     14.51 o 
  -2  -1  13        5.61       11.50      4.42 o 
  -1  -1  13      144.74      158.26      9.31 o 
   0  -1  13      264.60      244.89     11.80 o 
   1  -1  13      124.21      120.50      7.98 o 
   2  -1  13      503.74      483.31     18.96 o 
   3  -1  13       38.65       55.21      6.70 o 
   4  -1  13        2.30        2.17      4.01 o 
   5  -1  13      328.17      299.01     13.62 o 
   6  -1  13       13.15       13.73      4.42 o 
  -7   0  13       39.45       78.14      8.31 o 
  -6   0  13        0.59        2.97      4.67 o 
  -5   0  13      295.80      314.52     14.74 o 
  -4   0  13       10.48       17.08      4.69 o 
  -3   0  13      162.30      165.06      9.60 o 
  -2   0  13      145.38      144.42      8.77 o 
  -1   0  13      123.26      125.64      8.10 o 
   0   0  13      448.30      440.90     17.75 o 
   1   0  13       20.40       26.05      5.17 o 
   2   0  13       25.88       40.38      6.07 o 
   3   0  13      347.03      325.60     14.44 o 
   4   0  13        7.80       12.08      4.33 o 
   5   0  13      120.22      110.19      7.88 o 
   6   0  13        2.87       10.04      4.32 o 
  -7   1  13      192.38      214.27     11.96 o 
  -6   1  13        5.56        7.80      4.66 o 
  -5   1  13      256.15      252.68     12.65 o 
  -4   1  13       88.81       86.13      7.09 o 
  -3   1  13       96.41       87.97      6.92 o 
  -2   1  13      570.74      568.11     21.48 o 
  -1   1  13        0.57       -0.41      3.41 o 
   0   1  13       65.71       62.44      6.14 o 
   1   1  13      285.00      289.90     13.24 o 
   2   1  13        6.83        4.35      3.79 o 
   3   1  13      180.81      182.34     10.15 o 
   4   1  13       15.80       20.07      4.98 o 
   5   1  13        4.78       21.83      4.98 o 
  -5   2  13       81.24       76.62      6.84 o 
  -4   2  13      416.15      389.55     16.46 o 
  -3   2  13        8.58       15.84      4.59 o 
  -2   2  13      131.86      130.11      8.32 o 
  -1   2  13      320.43      301.11     13.74 o 
   0   2  13        2.55        2.21      3.79 o 
   1   2  13      428.75      398.03     16.65 o 
   2   2  13       53.70       63.27      7.31 o 
   3   2  13       12.25       28.09      5.45 o 
   4   2  13      187.74      184.70     10.41 o 
   5   2  13       20.73       28.40      6.03 o 
  -3   3  13      221.81      217.56     11.13 o 
  -2   3  13        1.43        0.87      3.98 o 
  -1   3  13      503.96      496.65     19.44 o 
   0   3  13       58.71       70.82      7.53 o 
   1   3  13       19.03       22.36      5.23 o 
   2   3  13      218.80      221.87     11.66 o 
   3   3  13       38.46       57.32      7.22 o 
   4   3  13      274.60      291.04     13.80 o 
  -1   4  13       42.87       67.98      7.33 o 
   0   4  13      184.49      186.45     10.56 o 
   1   4  13       52.67       64.49      7.53 o 
   2   4  13      292.20      282.94     13.60 o 
   3   4  13       13.84       22.72      5.71 o 
   1   5  13        3.11        5.57      4.57 o 
   2   5  13       40.94       62.64      7.63 o 
  -1  -6  14       33.45       51.77      7.22 o 
   0  -6  14       27.52       39.69      6.48 o 
   1  -6  14      176.07      185.86     10.41 o 
   2  -6  14        8.83       11.93      4.40 o 
  -3  -5  14       22.88       36.45      6.70 o 
  -2  -5  14       41.02       60.53      7.46 o 
  -1  -5  14      152.79      165.05     10.01 o 
   0  -5  14       16.81       17.11      5.22 o 
   1  -5  14      300.84      300.99     13.85 o 
   2  -5  14        0.14        0.66      3.92 o 
   3  -5  14       58.37       63.86      6.53 o 
   4  -5  14      107.05      112.69      8.05 o 
  -4  -4  14       38.57       70.93      8.21 o 
  -3  -4  14       77.46       94.02      7.87 o 
  -2  -4  14        3.62        8.41      4.47 o 
  -1  -4  14      251.45      256.85     12.86 o 
   0  -4  14        0.09        0.71      3.75 o 
   1  -4  14       91.39      100.43      7.37 o 
   2  -4  14      110.29      117.14      7.95 o 
   3  -4  14       49.88       56.02      6.99 o 
   4  -4  14      353.63      331.29     14.43 o 
   5  -4  14        2.03        2.55      4.01 o 
  -4  -3  14        4.35       11.23      5.11 o 
  -3  -3  14      186.69      181.10     10.54 o 
  -2  -3  14        7.08        5.88      4.54 o 
  -1  -3  14      151.65      159.36      9.65 o 
   0  -3  14       48.98       45.26      6.14 o 
   1  -3  14       55.92       61.67      6.99 o 
   2  -3  14      375.50      362.35     15.71 o 
   3  -3  14        1.86        1.87      3.86 o 
   4  -3  14       23.78       29.88      5.46 o 
   5  -3  14      143.59      138.72      8.61 o 
  -5  -2  14      145.44      164.64     10.28 o 
  -4  -2  14        5.35        1.56      4.47 o 
  -3  -2  14      240.29      248.93     12.60 o 
  -2  -2  14       13.24       15.63      4.57 o 
  -1  -2  14       17.70       18.22      4.88 o 
   0  -2  14      481.03      478.76     19.04 o 
   1  -2  14        2.00        4.77      4.15 o 
   2  -2  14       78.24       79.09      6.82 o 
   3  -2  14      152.60      157.03      9.33 o 
   4  -2  14       11.71       14.66      4.62 o 
   5  -2  14      106.78      100.64      7.45 o 
  -5  -1  14      218.57      264.74     13.29 o 
  -4  -1  14        5.12       16.75      5.10 o 
  -3  -1  14       28.54       27.58      5.52 o 
  -2  -1  14      362.60      375.40     16.26 o 
  -1  -1  14        7.70       12.23      4.96 o 
   0  -1  14      181.66      205.54     10.99 o 
   1  -1  14      141.10      133.41      8.68 o 
   2  -1  14        0.62       11.04      4.50 o 
   3  -1  14      235.24      224.93     11.39 o 
   4  -1  14       35.51       45.18      6.19 o 
   5  -1  14       38.07       48.22      6.36 o 
  -6   0  14        3.40       15.51      5.61 o 
  -5   0  14        4.52       12.18      4.77 o 
  -4   0  14      283.19      296.98     14.11 o 
  -3   0  14       20.40       25.51      5.54 o 
  -2   0  14      185.55      173.64     10.07 o 
  -1   0  14       97.67      102.48      7.60 o 
   0   0  14        1.06       -1.33      3.67 o 
   1   0  14      264.24      247.14     12.26 o 
   2   0  14       84.54       76.58      6.63 o 
   3   0  14       71.74       77.06      6.92 o 
   4   0  14      122.47      120.51      8.19 o 
   5   0  14        8.07       11.23      4.47 o 
  -6   1  14      144.08      156.36      9.84 o 
  -5   1  14       15.45       22.53      5.71 o 
  -4   1  14      153.78      146.97      9.31 o 
  -3   1  14       46.54       51.46      6.89 o 
  -2   1  14       17.47       20.78      5.15 o 
  -1   1  14      328.54      322.42     14.54 o 
   0   1  14      100.59       96.48      7.74 o 
   1   1  14      129.29      133.30      8.61 o 
   2   1  14       74.76       80.90      6.94 o 
   3   1  14       11.47       22.92      5.32 o 
   4   1  14      259.27      268.76     13.03 o 
  -5   2  14       11.85       17.98      5.23 o 
  -4   2  14       22.56       29.23      5.52 o 
  -3   2  14      292.91      279.93     13.27 o 
  -2   2  14       86.35       87.94      7.14 o 
  -1   2  14      161.91      166.16      9.91 o 
   0   2  14       44.60       54.25      6.87 o 
   1   2  14       10.49       13.95      4.66 o 
   2   2  14      313.64      299.25     13.94 o 
   3   2  14        1.66       14.32      4.72 o 
  -3   3  14      215.67      233.76     11.79 o 
  -2   3  14       40.94       46.66      6.75 o 
  -1   3  14        4.63        1.56      4.20 o 
   0   3  14      313.75      282.39     13.28 o 
   1   3  14        3.14        3.08      4.49 o 
   2   3  14       99.09      114.14      8.30 o 
   3   3  14       17.91       32.64      5.78 o 
  -1   4  14        4.41       10.98      4.84 o 
   0   4  14      134.57      141.34      9.09 o 
   1   4  14       16.48       31.52      6.02 o 
   2   4  14        2.77       12.37      5.05 o 
   1  -5  15        1.10        3.84      4.55 o 
   2  -5  15      311.61      340.04     15.07 o 
  -1  -4  15        3.46        3.45      3.94 o 
   0  -4  15      245.54      239.49     12.09 o 
   1  -4  15        4.20        9.85      4.79 o 
   2  -4  15      106.42      105.85      8.05 o 
   3  -4  15       50.17       65.90      7.60 o 
  -1  -3  15        6.37        4.86      3.35 o 
   0  -3  15      154.77      149.86      9.36 o 
   1  -3  15       33.98       34.50      5.73 o 
   2  -3  15        1.80        7.61      4.08 o 
   3  -3  15       96.79      101.29      7.59 o 
  -3  -2  15        9.45        5.05      3.55 o 
  -1  -2  15        6.41        5.67      3.87 o 
   0  -2  15       35.91       22.90      4.79 o 
   1  -2  15      131.91      136.03      9.12 o 
   2  -2  15       59.24       72.38      7.70 o 
   3  -2  15      146.47      137.20      8.68 o 
  -3  -1  15        0.42        3.38      3.87 o 
  -2  -1  15       48.49       22.44      4.83 o 
  -1  -1  15      152.64      147.05      9.35 o 
   0  -1  15       88.88       83.08      7.20 o 
   1  -1  15      226.91      231.12     11.79 o 
   2  -1  15        9.24       13.88      4.76 o 
   3  -1  15        0.28        8.51      4.32 o 
  -4   0  15       48.02       75.23      6.78 o 
  -3   0  15      119.22      143.95      9.10 o 
  -2   0  15       63.93       69.17      6.65 o 
  -1   0  15      274.88      285.75     13.63 o 
   0   0  15        5.65       11.52      5.05 o 
   1   0  15        0.61        3.69      4.20 o 
   2   0  15      244.90      239.55     11.93 o 
   3   0  15        7.95       13.27      4.91 o 
  -4   1  15       32.89       43.85      6.76 o 
  -3   1  15      185.11      190.89     10.61 o 
  -2   1  15        2.88        7.19      4.57 o 
  -1   1  15        5.27       25.71      5.49 o 
   0   1  15      172.28      178.85     10.12 o 
   1   1  15       10.70       16.62      4.96 o 
   2   1  15      141.02      139.74      8.95 o 
  -4   2  15        0.15       16.31      4.88 o 
  -3   2  15       31.89       43.94      6.63 o 
  -2   2  15      128.29      144.04      9.36 o 
  -1   2  15        2.63        3.52      4.47 o 
   0   2  15      143.97      143.10      8.87 o 
   1   2  15        2.91       12.54      4.76 o 
  -2   3  15      183.67      170.98      9.85 o 
  -1   3  15       13.11       17.47      5.20 o 
   0   3  15       20.56       38.22      6.39 o 
                                                 
